# Supplementary material for: Population Genetic Structure, Historical Effective Population Size, and Dairy Trait Selection Signatures in Chinese Red Steppe and Holstein Cattle
Source: Animals (Basel). 2025 Aug 27;15(17):2516. doi: 10.3390/ani15172516 (PMC12427281; doi:10.3390/ani15172516)
Supplement: Supplementary file 1 [file animals-15-02516-s001.zip]

Archive with 1 entries (1 files):
- animals-3786264-supplementary.xlsx
