# Supplementary material for: Population Genetic Structure, Historical Effective Population Size, and Dairy Trait Selection Signatures in Chinese Red Steppe and Holstein Cattle
Source: Animals (Basel). 2025 Aug 27;15(17):2516. doi: 10.3390/ani15172516 (PMC12427281; doi:10.3390/ani15172516)
Supplement: Supplementary file 1 [file animals-15-02516-s001.zip › animals-3786264-supplementary.xlsx]

## Sheet: Supplementary Table S1
Results of the NE segmentation model
label	x	y	plot_type	plot_num
CRS	0	4.16667	path	0
CRS	0.0281785	4.16667	path	0
CRS	0.0314526	4.16667	path	0
CRS	0.035107	4.16667	path	0
CRS	0.0391861	4.16667	path	0
CRS	0.0437391	4.16667	path	0
CRS	0.0488211	4.16667	path	0
CRS	0.0544936	4.16667	path	0
CRS	0.0608252	4.16667	path	0
CRS	0.0678924	4.16667	path	0
CRS	0.0757807	4.16667	path	0
CRS	0.0845857	4.16667	path	0
CRS	0.0944136	4.16667	path	0
CRS	0.105383	4.16667	path	0
CRS	0.117628	4.16667	path	0
CRS	0.131295	4.16667	path	0
CRS	0.14655	4.16667	path	0
CRS	0.163578	4.16667	path	0
CRS	0.182583	4.16667	path	0
CRS	0.203798	4.16667	path	0
CRS	0.227477	4.16667	path	0
CRS	0.253907	4.16667	path	0
CRS	0.283408	4.16667	path	0
CRS	0.316337	4.16667	path	0
CRS	0.353092	4.16667	path	0
CRS	0.394118	4.16667	path	0
CRS	0.43991	4.16667	path	0
CRS	0.491023	4.16667	path	0
CRS	0.548075	4.16667	path	0
CRS	0.611755	4.16667	path	0
CRS	0.682834	4.16667	path	0
CRS	0.762172	4.16667	path	0
CRS	0.850728	4.16667	path	0
CRS	0.949574	4.16667	path	0
CRS	1.0599	10246.6	path	0
CRS	1.18305	10246.6	path	0
CRS	1.32051	10246.6	path	0
CRS	1.47394	10246.6	path	0
CRS	1.6452	10246.6	path	0
CRS	1.83635	10246.6	path	0
CRS	2.04972	10246.6	path	0
CRS	2.28787	10246.6	path	0
CRS	2.5537	10246.6	path	0
CRS	2.85041	10246.6	path	0
CRS	3.18159	10246.6	path	0
CRS	3.55126	10246.6	path	0
CRS	3.96388	10246.6	path	0
CRS	4.42444	10246.6	path	0
CRS	4.93851	10246.6	path	0
CRS	5.51231	10246.6	path	0
CRS	6.15278	10246.6	path	0
CRS	6.86767	10246.6	path	0
CRS	7.66562	10246.6	path	0
CRS	8.55628	10246.6	path	0
CRS	9.55043	10246.6	path	0
CRS	10.6601	10246.6	path	0
CRS	11.8987	10246.6	path	0
CRS	13.2812	10246.6	path	0
CRS	14.8243	10246.6	path	0
CRS	16.5467	10246.6	path	0
CRS	18.4693	10246.6	path	0
CRS	20.6152	10246.6	path	0
CRS	23.0105	10246.6	path	0
CRS	25.684	10246.6	path	0
CRS	28.6683	10246.6	path	0
CRS	31.9992	10246.6	path	0
CRS	35.7172	10246.6	path	0
CRS	39.8671	10246.6	path	0
CRS	44.4992	10246.6	path	0
CRS	49.6696	10246.6	path	0
CRS	55.4406	10246.6	path	0
CRS	61.8822	10246.6	path	0
CRS	69.0723	10246.6	path	0
CRS	77.0977	10246.6	path	0
CRS	86.0557	10246.6	path	0
CRS	96.0544	10246.6	path	0
CRS	107.215	10246.6	path	0
CRS	119.672	10246.6	path	0
CRS	133.577	10246.6	path	0
CRS	149.097	10246.6	path	0
CRS	166.42	10246.6	path	0
CRS	185.757	10246.6	path	0
CRS	207.339	10246.6	path	0
CRS	231.43	10246.6	path	0
CRS	258.32	10246.6	path	0
CRS	288.334	10246.6	path	0
CRS	321.835	10246.6	path	0
CRS	359.229	10246.6	path	0
CRS	400.967	10246.6	path	0
CRS	447.555	10246.6	path	0
CRS	499.556	10246.6	path	0
CRS	557.6	10246.6	path	0
CRS	622.387	117.984	path	0
CRS	694.701	117.984	path	0
CRS	775.418	117.984	path	0
CRS	865.513	117.984	path	0
CRS	966.076	117.984	path	0
CRS	1078.32	117.984	path	0
CRS	1203.61	117.984	path	0
CRS	1343.46	117.984	path	0
CRS	1499.56	33.2711	path	0
HOL	0	4.16667	path	1
HOL	0.0281785	4.16667	path	1
HOL	0.0314527	4.16667	path	1
HOL	0.0351073	4.16667	path	1
HOL	0.0391865	4.16667	path	1
HOL	0.0437397	4.16667	path	1
HOL	0.048822	4.16667	path	1
HOL	0.0544948	4.16667	path	1
HOL	0.0608267	4.16667	path	1
HOL	0.0678943	4.16667	path	1
HOL	0.0757832	4.16667	path	1
HOL	0.0845887	4.16667	path	1
HOL	0.0944173	4.16667	path	1
HOL	0.105388	4.16667	path	1
HOL	0.117633	4.16667	path	1
HOL	0.131301	4.16667	path	1
HOL	0.146558	4.16667	path	1
HOL	0.163587	4.16667	path	1
HOL	0.182594	4.16667	path	1
HOL	0.203811	4.16667	path	1
HOL	0.227492	4.16667	path	1
HOL	0.253925	4.16667	path	1
HOL	0.28343	4.16667	path	1
HOL	0.316362	4.16667	path	1
HOL	0.353121	4.16667	path	1
HOL	0.394152	4.16667	path	1
HOL	0.439949	661.348	path	1
HOL	0.491068	661.348	path	1
HOL	0.548127	661.348	path	1
HOL	0.611816	661.348	path	1
HOL	0.682905	661.348	path	1
HOL	0.762253	661.348	path	1
HOL	0.850822	661.348	path	1
HOL	0.949682	661.348	path	1
HOL	1.06003	661.348	path	1
HOL	1.1832	661.348	path	1
HOL	1.32068	661.348	path	1
HOL	1.47413	661.348	path	1
HOL	1.64541	661.348	path	1
HOL	1.8366	661.348	path	1
HOL	2.05	661.348	path	1
HOL	2.2882	661.348	path	1
HOL	2.55407	661.348	path	1
HOL	2.85083	661.348	path	1
HOL	3.18208	661.348	path	1
HOL	3.55182	661.348	path	1
HOL	3.96451	661.348	path	1
HOL	4.42516	661.348	path	1
HOL	4.93934	661.348	path	1
HOL	5.51325	661.348	path	1
HOL	6.15386	661.348	path	1
HOL	6.86889	661.348	path	1
HOL	7.66701	661.348	path	1
HOL	8.55786	661.348	path	1
HOL	9.55223	661.348	path	1
HOL	10.6621	661.348	path	1
HOL	11.901	661.348	path	1
HOL	13.2838	661.348	path	1
HOL	14.8273	661.348	path	1
HOL	16.5501	661.348	path	1
HOL	18.4731	661.348	path	1
HOL	20.6196	661.348	path	1
HOL	23.0155	661.348	path	1
HOL	25.6897	661.348	path	1
HOL	28.6747	661.348	path	1
HOL	32.0065	661.348	path	1
HOL	35.7254	661.348	path	1
HOL	39.8765	661.348	path	1
HOL	44.5098	661.348	path	1
HOL	49.6816	661.348	path	1
HOL	55.4542	661.348	path	1
HOL	61.8976	661.348	path	1
HOL	69.0897	661.348	path	1
HOL	77.1175	661.348	path	1
HOL	86.078	661.348	path	1
HOL	96.0796	661.348	path	1
HOL	107.243	661.348	path	1
HOL	119.704	661.348	path	1
HOL	133.613	661.348	path	1
HOL	149.138	661.348	path	1
HOL	166.467	661.348	path	1
HOL	185.809	661.348	path	1
HOL	207.399	661.348	path	1
HOL	231.498	661.348	path	1
HOL	258.396	661.348	path	1
HOL	288.42	661.348	path	1
HOL	321.932	661.348	path	1
HOL	359.339	661.348	path	1
HOL	401.091	661.348	path	1
HOL	447.695	661.348	path	1
HOL	499.714	45675.7	path	1
HOL	557.778	45675.7	path	1
HOL	622.588	45675.7	path	1
HOL	694.928	45675.7	path	1
HOL	708.293	45675.7	path	1

## Sheet: Supplementary Table S2
Annotation results of SNPs with the top 5% threshold in the fst category
chr	start	end	SNPS	weight_FST	mean_FST	GeneName
10	61370362	61372119	27	0.258364	0.233864	gene-EID1
10	61576954	61584616	27	0.258364	0.233864	gene-LOC104973175
10	61803692	61810253	27	0.258364	0.233864	gene-LOC112448492
10	62074355	62074487	27	0.258364	0.233864	gene-LOC112448605
10	62059590	62071096	27	0.258364	0.233864	gene-DUT
10	61182285	61243126	27	0.258364	0.233864	gene-SECISBP2L
10	61284093	61420825	27	0.258364	0.233864	gene-SHC4
10	61428023	61529889	27	0.258364	0.233864	gene-CEP152
10	62094456	62135000	27	0.258364	0.233864	gene-SLC12A1
10	61654540	61919167	27	0.258364	0.233864	gene-FBN1
10	61110001	61113961	27	0.258364	0.233864	gene-COPS2
10	61080001	61080535	26	0.256246	0.230646	gene-GALK2
12	87205001	87215099	1	0.253463	0.253463	gene-LOC112449111
10	62186830	62192924	27	0.245995	0.228183	gene-CTXN2
10	62210291	62235000	27	0.245995	0.228183	gene-MYEF2
10	60920001	60924730	27	0.236427	0.214828	gene-FAM227B
7	49434406	49434479	6	0.228335	0.235053	gene-TRNAG-UCC-19
7	49514910	49515045	6	0.228335	0.235053	gene-LOC112447619
7	49583743	49590700	6	0.228335	0.235053	gene-LOC101902951
7	49613157	49621659	6	0.228335	0.235053	gene-KIF20A
7	49639623	49639750	6	0.228335	0.235053	gene-LOC112447630
7	49688235	49688307	6	0.228335	0.235053	gene-TRNAE-UUC-38
7	49732088	49736159	6	0.228335	0.235053	gene-SLBP2
7	49737452	49737522	6	0.228335	0.235053	gene-MIR2459
7	49807953	49814912	6	0.228335	0.235053	gene-REEP2
7	49818107	49822763	6	0.228335	0.235053	gene-LOC101904825
7	49826724	49829568	6	0.228335	0.235053	gene-EGR1
7	49898600	49898672	6	0.228335	0.235053	gene-LOC112447603
7	50190924	50193953	6	0.228335	0.235053	gene-LRRTM2
7	50290707	50294942	6	0.228335	0.235053	gene-LOC101905788
7	49525957	49530902	6	0.228335	0.235053	gene-WNT8A
7	49553097	49582328	6	0.228335	0.235053	gene-NME5
7	49592348	49613070	6	0.228335	0.235053	gene-BRD8
7	49622156	49642249	6	0.228335	0.235053	gene-CDC23
7	49677955	49695956	6	0.228335	0.235053	gene-GFRA3
7	49701221	49737029	6	0.228335	0.235053	gene-CDC25C
7	49736534	49746612	6	0.228335	0.235053	gene-FAM53C
7	49749587	49807187	6	0.228335	0.235053	gene-KDM3B
7	49856675	49886194	6	0.228335	0.235053	gene-ETF1
7	49893967	49909267	6	0.228335	0.235053	gene-HSPA9
7	49420001	49497613	6	0.228335	0.235053	gene-FAM13B
7	49909627	50255753	6	0.228335	0.235053	gene-CTNNA1
7	50263857	50420000	6	0.228335	0.235053	gene-SIL1
7	49400001	49404020	6	0.228335	0.235053	gene-PKD2L2
12	87125001	87125918	2	0.226739	0.230843	gene-LOC104970178
10	62242640	62255000	29	0.222578	0.213216	gene-SLC24A5
10	62300801	62310000	30	0.20952	0.204355	gene-LOC112448493
10	60850001	60854453	26	0.208973	0.192626	gene-FGF7
7	49355001	49357206	7	0.20411	0.212776	gene-MYOT
20	71944339	71953748	1	0.201992	0.201992	gene-IGHE
20	71943725	71965885	1	0.201992	0.201992	gene-LOC524810
20	71930001	71931477	1	0.201992	0.201992	gene-LOC101906441
20	71926956	71928747	1	0.201992	0.201992	gene-IGCGAMMA
7	50581375	50585186	6	0.185026	0.188251	gene-SNHG4
7	50584706	50584906	6	0.185026	0.188251	gene-LOC112447601
7	50593614	50600000	6	0.185026	0.188251	gene-MATR3
23	52436827	52438084	1	0.184872	0.184872	gene-LOC100336531
5	78658639	78688174	16	0.182666	0.193973	gene-SINHCAF
5	78615001	78617479	16	0.182666	0.193973	gene-LOC112446729
5	78610001	78613359	16	0.182666	0.193973	gene-LOC112446730
5	78595001	78595131	16	0.182666	0.193973	gene-DENND5B
3	54287208	54288227	10	0.182338	0.165599	gene-LOC112445996
3	54690650	54701389	10	0.182338	0.165599	gene-LOC112445998
3	54809082	54810334	10	0.182338	0.165599	gene-LOC785445
3	53907997	53925504	10	0.182338	0.165599	gene-LOC786372
3	54043363	54062086	10	0.182338	0.165599	gene-GBP6
3	54094966	54111588	10	0.182338	0.165599	gene-GBP5
3	54148958	54165067	10	0.182338	0.165599	gene-LOC512486
3	54342869	54349809	10	0.182338	0.165599	gene-LOC112445995
3	54409420	54433493	10	0.182338	0.165599	gene-LOC781710
3	54583802	54594324	10	0.182338	0.165599	gene-GBP6-2
3	54585129	54652561	10	0.182338	0.165599	gene-LOC112445997
3	54715941	54782317	10	0.182338	0.165599	gene-LOC507055
3	54823612	54859687	10	0.182338	0.165599	gene-LOC100336443
3	54859361	54860000	10	0.182338	0.165599	gene-LOC783604
3	53862383	53891399	10	0.182338	0.165599	gene-LOC513659
3	53989471	54032644	10	0.182338	0.165599	gene-LOC107131333
3	54186301	54507575	10	0.182338	0.165599	gene-GBP4
3	54652455	54674965	10	0.182338	0.165599	gene-LOC100336669
3	54716017	54860000	10	0.182338	0.165599	gene-LOC511531
1	82825043	82829473	16	0.181692	0.18575	gene-POLR2H
1	82844344	82853140	16	0.181692	0.18575	gene-FAM131A
1	82862629	82862705	16	0.181692	0.18575	gene-LOC112448329
1	82927909	82933236	16	0.181692	0.18575	gene-ALG3
1	82934065	82934151	16	0.181692	0.18575	gene-MIR1224
1	82959723	82968194	16	0.181692	0.18575	gene-ABCF3
1	82970226	82979254	16	0.181692	0.18575	gene-AP2M1
1	83003218	83012357	16	0.181692	0.18575	gene-EIF2B5
1	83104959	83110897	16	0.181692	0.18575	gene-LOC532114
1	83232815	83233357	16	0.181692	0.18575	gene-LOC504858
1	83640376	83640508	16	0.181692	0.18575	gene-LOC112448305
1	83640844	83641019	16	0.181692	0.18575	gene-LOC112448334
1	83641287	83641418	16	0.181692	0.18575	gene-LOC112448306
1	83760293	83762658	16	0.181692	0.18575	gene-LOC112447525
1	82810001	82813198	16	0.181692	0.18575	gene-CHRD
1	82814294	82821620	16	0.181692	0.18575	gene-THPO
1	82853756	82872765	16	0.181692	0.18575	gene-EIF4G1
1	82878891	82888239	16	0.181692	0.18575	gene-PSMD2
1	82894596	82927145	16	0.181692	0.18575	gene-ECE2
1	82918316	82920472	16	0.181692	0.18575	gene-CAMK2N2
1	82933229	82945892	16	0.181692	0.18575	gene-VWA5B2
1	82980604	82996869	16	0.181692	0.18575	gene-DVL3
1	83012346	83018354	16	0.181692	0.18575	gene-LOC112447506
1	83030382	83038106	16	0.181692	0.18575	gene-LOC616094
1	83064168	83070990	16	0.181692	0.18575	gene-HTR3C
1	83122813	83205233	16	0.181692	0.18575	gene-ABCC5
1	83246921	83303451	16	0.181692	0.18575	gene-PARL
1	83257560	83277972	16	0.181692	0.18575	gene-LOC112447510
1	83302485	83316395	16	0.181692	0.18575	gene-MAP6D1
1	83444717	83482282	16	0.181692	0.18575	gene-KLHL24
1	83545055	83601521	16	0.181692	0.18575	gene-KLHL6
1	83637792	83645897	16	0.181692	0.18575	gene-LOC100848684
1	82968323	82970417	16	0.181692	0.18575	gene-LOC101907353
1	83225357	83237050	16	0.181692	0.18575	gene-LOC782787
1	83311797	83416603	16	0.181692	0.18575	gene-YEATS2
1	83490164	83501284	16	0.181692	0.18575	gene-LOC104970931
1	83752077	83810000	16	0.181692	0.18575	gene-B3GNT5
1	82829923	82844423	16	0.181692	0.18575	gene-CLCN2
1	83653394	83810000	16	0.181692	0.18575	gene-MCF2L2
13	48309792	48314593	17	0.181475	0.193359	gene-LOC112449308
13	48410288	48410360	17	0.181475	0.193359	gene-TRNAC-GCA-168
13	49152162	49163417	17	0.181475	0.193359	gene-BMP2
13	49242986	49246118	17	0.181475	0.193359	gene-LOC104973807
13	48255001	48312415	17	0.181475	0.193359	gene-FERMT1
12	87005090	87007922	11	0.178627	0.159972	gene-LOC112449105
12	87039057	87039136	11	0.178627	0.159972	gene-MIR2303
12	87088100	87097222	11	0.178627	0.159972	gene-CHAMP1
12	86975001	86988568	11	0.178627	0.159972	gene-RASA3
12	86995321	87003896	11	0.178627	0.159972	gene-LOC112449103
12	87009930	87022935	11	0.178627	0.159972	gene-LOC100848072
12	87032009	87058543	11	0.178627	0.159972	gene-CDC16
12	87064167	87083037	11	0.178627	0.159972	gene-UPF3A
1	82766180	82769332	17	0.178242	0.17612	gene-LINC02054
5	78910001	78922360	17	0.177815	0.204703	gene-IPO8
5	79807869	79910000	17	0.177815	0.204703	gene-TMTC1
1	82705001	82705457	17	0.176513	0.171396	gene-LOC524771
2	77780754	77820803	27	0.176168	0.17444	gene-LOC112442359
8	113044518	113046499	7	0.175507	0.150953	gene-LOC112447760
8	112981656	113019838	7	0.175507	0.150953	gene-LOC100139638
8	112970001	112970167	7	0.175507	0.150953	gene-LOC100848863
7	49340001	49342265	9	0.163943	0.166739	gene-LOC107132636
7	49335001	49335502	9	0.163943	0.166739	gene-LOC104969184
10	42627497	42629350	22	0.17316	0.178765	gene-RPS29
10	42629550	42629849	22	0.17316	0.178765	gene-RN7SL1
10	42657333	42659076	22	0.17316	0.178765	gene-RPL36AL
10	42659208	42661800	22	0.17316	0.178765	gene-MGAT2
10	42664096	42671425	22	0.17316	0.178765	gene-DNAAF2
10	42671050	42671128	22	0.17316	0.178765	gene-MIR6517
10	42850291	42852407	22	0.17316	0.178765	gene-LOC112448448
10	42934056	42934128	22	0.17316	0.178765	gene-TRNAC-ACA-48
10	43004157	43005705	22	0.17316	0.178765	gene-LOC101906243
10	43024946	43029352	22	0.17316	0.178765	gene-LOC104973139
10	43045974	43052008	22	0.17316	0.178765	gene-VCPKMT
10	43147260	43147367	22	0.17316	0.178765	gene-LOC112448650
10	43166612	43166773	22	0.17316	0.178765	gene-LOC112448628
10	42644279	42655194	22	0.17316	0.178765	gene-LRR1
10	42673679	42705669	22	0.17316	0.178765	gene-POLE2
10	42749339	42764721	22	0.17316	0.178765	gene-KLHDC2
10	42765091	42819508	22	0.17316	0.178765	gene-NEMF
10	43166822	43219854	22	0.17316	0.178765	gene-L2HGDH
10	43219971	43232045	22	0.17316	0.178765	gene-ATP5S
10	42707309	42747501	22	0.17316	0.178765	gene-KLHDC1
10	42857660	42862131	22	0.17316	0.178765	gene-ARF6
10	43052602	43157688	22	0.17316	0.178765	gene-SOS2
10	43231692	43284821	22	0.17316	0.178765	gene-CDKL1
10	43311353	43438319	22	0.17316	0.178765	gene-MAP4K5
10	43438302	43480000	22	0.17316	0.178765	gene-ATL1
10	42870886	42993455	22	0.17316	0.178765	gene-LOC112448447
10	42930337	42994836	22	0.17316	0.178765	gene-LOC112448446
26	23887977	23900124	21	0.172611	0.177383	gene-INA
26	23985829	23985978	21	0.172611	0.177383	gene-MIR1307
26	24020725	24022699	21	0.172611	0.177383	gene-LOC104975977
26	24038312	24043539	21	0.172611	0.177383	gene-CALHM1
26	24059297	24065042	21	0.172611	0.177383	gene-CALHM3
26	23739160	23836700	21	0.172611	0.177383	gene-NT5C2
26	23784681	23794343	21	0.172611	0.177383	gene-C26H6orf52
26	23907903	23939754	21	0.172611	0.177383	gene-PCGF6
26	23967688	23982420	21	0.172611	0.177383	gene-TAF5
26	23987840	24028890	21	0.172611	0.177383	gene-PDCD11
26	24030501	24035854	21	0.172611	0.177383	gene-CALHM2
26	24414691	24479875	21	0.172611	0.177383	gene-STN1
26	24528061	24590187	21	0.172611	0.177383	gene-SLK
26	24591184	24638263	21	0.172611	0.177383	gene-COL17A1
26	23685001	23734363	21	0.172611	0.177383	gene-CNNM2
26	23982411	23987702	21	0.172611	0.177383	gene-ATP5MD
26	24161300	24410553	21	0.172611	0.177383	gene-SH3PXD2A
26	24086082	24160153	21	0.172611	0.177383	gene-NEURL1
10	57590859	57596737	24	0.171535	0.168451	gene-LOC101904374
10	57648123	57648195	24	0.171535	0.168451	gene-TRNAC-GCA-128
10	58016433	58016538	24	0.171535	0.168451	gene-MIR1248-2
10	58232745	58237387	24	0.171535	0.168451	gene-BCL2L10
10	58253263	58253370	24	0.171535	0.168451	gene-LOC112448647
10	58443752	58454036	24	0.171535	0.168451	gene-LOC101905723
10	57606474	57639205	24	0.171535	0.168451	gene-ONECUT1
10	57819019	57836975	24	0.171535	0.168451	gene-ARPP19
10	58333532	58367485	24	0.171535	0.168451	gene-MAPK6
10	58404054	58440220	24	0.171535	0.168451	gene-LEO1
10	57722603	57807899	24	0.171535	0.168451	gene-FAM214A
10	57848934	58054541	24	0.171535	0.168451	gene-MYO5A
10	58061475	58179978	24	0.171535	0.168451	gene-MYO5C
10	58192165	58224910	24	0.171535	0.168451	gene-GNB5
10	58457692	58500000	24	0.171535	0.168451	gene-TMOD3
5	78855001	78857756	19	0.171366	0.195917	gene-LOC104972518
5	78840001	78840811	19	0.171366	0.195917	gene-CAPRIN2
10	58554208	58555000	24	0.171308	0.168215	gene-TMOD2
10	65000270	65002192	22	0.17037	0.191867	gene-LOC112448495
10	65015660	65019322	22	0.17037	0.191867	gene-C10H15orf48
10	65015856	65015936	22	0.17037	0.191867	gene-MIR147
10	65103769	65108250	22	0.17037	0.191867	gene-LOC112448496
10	65234843	65234915	22	0.17037	0.191867	gene-TRNAH-GUG-13
10	65234975	65235049	22	0.17037	0.191867	gene-MIR2291
10	65235578	65235650	22	0.17037	0.191867	gene-TRNAH-GUG-14
10	65237110	65237182	22	0.17037	0.191867	gene-TRNAH-GUG-15
10	65309131	65313106	22	0.17037	0.191867	gene-DUOXA2
10	64810922	64879109	22	0.17037	0.191867	gene-SQOR
10	64883702	64898340	22	0.17037	0.191867	gene-BLOC1S6
10	64938016	64975659	22	0.17037	0.191867	gene-SLC30A4
10	64962129	65003644	22	0.17037	0.191867	gene-LOC101902552
10	65036628	65057108	22	0.17037	0.191867	gene-SPATA5L1
10	65057114	65098612	22	0.17037	0.191867	gene-LOC101902663
10	65098686	65114705	22	0.17037	0.191867	gene-GATM
10	65164600	65202058	22	0.17037	0.191867	gene-SLC28A2
10	65243749	65262573	22	0.17037	0.191867	gene-SHF
10	65297266	65308812	22	0.17037	0.191867	gene-DUOXA1
10	65313136	65332474	22	0.17037	0.191867	gene-DUOX2
10	65335527	65382106	22	0.17037	0.191867	gene-SORD
10	65264372	65297193	22	0.17037	0.191867	gene-DUOX1
26	24686597	24691767	23	0.17021	0.171388	gene-SFR1
26	24695312	24715000	23	0.17021	0.171388	gene-CFAP43
10	62440065	62470178	38	0.168826	0.165075	gene-LOC101902090
2	78885132	78895000	26	0.168033	0.172249	gene-GYPC
26	24799560	24813661	24	0.167947	0.16588	gene-LOC785216
26	24800092	24815000	24	0.167947	0.16588	gene-LOC112444463
13	48225001	48229600	20	0.16693	0.17493	gene-LRRN4
13	48205001	48209893	20	0.16693	0.17493	gene-CRLS1
10	65519537	65520000	20	0.166286	0.189163	gene-LOC613752
7	50627933	50645912	7	0.17487	0.164875	gene-PAIP2
7	50643516	50660000	7	0.17487	0.164875	gene-SLC23A1
21	32053244	32059821	23	0.165665	0.152353	gene-LOC112443143
21	32211462	32219891	23	0.165665	0.152353	gene-LOC100847412
21	32049172	32067326	23	0.165665	0.152353	gene-RCN2
21	32115811	32160462	23	0.165665	0.152353	gene-PSTPIP1
21	32177528	32204399	23	0.165665	0.152353	gene-TSPAN3
21	32555169	32632019	23	0.165665	0.152353	gene-HMG20A
21	32643622	32655736	23	0.165665	0.152353	gene-LOC112443145
21	32663017	32670223	23	0.165665	0.152353	gene-LOC112443146
21	31755001	32020047	23	0.165665	0.152353	gene-SCAPER
21	32239493	32554681	23	0.165665	0.152353	gene-PEAK1
12	86907700	86908914	14	0.165547	0.150738	gene-LOC112449104
12	86905001	86907635	14	0.165547	0.150738	gene-C12H13orf46
10	65537748	65614936	17	0.164766	0.188665	gene-FERMT2
10	65613020	65645000	17	0.164766	0.188665	gene-LOC112448579
13	48069201	48084157	23	0.164663	0.166626	gene-CHGB
13	48109603	48120755	23	0.164663	0.166626	gene-TRMT6
13	47970001	48029480	23	0.164663	0.166626	gene-SHLD1
13	48185001	48188265	20	0.164655	0.172442	gene-LOC112449307
13	48165001	48166976	20	0.164655	0.172442	gene-MCM8
1	82620001	82631511	19	0.164479	0.156374	gene-EPHB3
7	61757560	61761495	20	0.133388	0.152223	gene-LOC107132649
7	61885746	61885828	20	0.133388	0.152223	gene-MIR2461
21	660248	660355	8	0.162977	0.174431	gene-LOC112443363
21	680208	682540	8	0.162977	0.174431	gene-LOC112443211
21	705809	708200	8	0.162977	0.174431	gene-LOC112443207
21	714931	717322	8	0.162977	0.174431	gene-LOC112443209
21	1204635	1209143	8	0.162977	0.174431	gene-MAGEL2
21	1252108	1253718	8	0.162977	0.174431	gene-NDN
21	595001	597476	8	0.162977	0.174431	gene-LOC112443246
21	619079	624920	8	0.162977	0.174431	gene-LOC101908683
21	1159729	1169139	8	0.162977	0.174431	gene-MKRN3
10	58617125	58617197	25	0.162457	0.160921	gene-TRNAC-GCA-129
10	58609343	58635000	25	0.162457	0.160921	gene-LYSMD2
10	37415662	37420079	29	0.162447	0.139819	gene-LOC112448545
10	37388208	37468672	29	0.162447	0.139819	gene-PLA2G4E
10	37533281	37547704	29	0.162447	0.139819	gene-PLA2G4F
10	37549942	37596919	29	0.162447	0.139819	gene-VPS39
10	37637311	37710609	29	0.162447	0.139819	gene-GANC
10	37484755	37507953	29	0.162447	0.139819	gene-PLA2G4D
10	37598635	37637484	29	0.162447	0.139819	gene-TMEM87A
10	37375001	37379520	29	0.162447	0.139819	gene-EHD4
26	24860879	24867215	28	0.162224	0.156519	gene-LOC104975979
26	24869404	24880000	28	0.162224	0.156519	gene-ITPRIP
26	24911937	24950000	27	0.161484	0.151811	gene-CFAP58
10	37869706	37875198	26	0.161415	0.143858	gene-LRRC57
10	38393499	38403869	26	0.161415	0.143858	gene-CCNDBP1
10	37767941	37821793	26	0.161415	0.143858	gene-ZNF106
10	37825969	37871373	26	0.161415	0.143858	gene-SNAP23
10	38019529	38032379	26	0.161415	0.143858	gene-CDAN1
10	38358537	38393424	26	0.161415	0.143858	gene-TMEM62
10	38405120	38424345	26	0.161415	0.143858	gene-EPB42
10	37875093	37888395	26	0.161415	0.143858	gene-HAUS2
10	37897002	38017733	26	0.161415	0.143858	gene-STARD9
10	38033610	38168257	26	0.161415	0.143858	gene-TTBK2
10	38177685	38333781	26	0.161415	0.143858	gene-UBR1
10	37740001	37767447	26	0.161415	0.143858	gene-CAPN3
17	55470001	55484916	24	0.161404	0.12688	gene-LOC101904902
17	55450001	55450323	24	0.161404	0.12688	gene-ACAD10
17	55662206	55669846	23	0.161351	0.137314	gene-LOC104974648
17	56501936	56507733	23	0.161351	0.137314	gene-LOC112442041
17	55750470	55759923	23	0.161351	0.137314	gene-PRKAB1
17	55759657	55830533	23	0.161351	0.137314	gene-TMEM233
17	56156717	56169968	23	0.161351	0.137314	gene-HSPB8
17	55871768	56046178	23	0.161351	0.137314	gene-CCDC60
17	56183402	56355942	23	0.161351	0.137314	gene-SRRM4
17	55585001	55741850	23	0.161351	0.137314	gene-CIT
17	55580007	55580079	23	0.161351	0.137314	gene-TRNAC-ACA-78
21	32763462	32780000	24	0.1612	0.148077	gene-LINGO1
26	24827963	24835000	25	0.161094	0.159078	gene-GSTO1
21	1964406	1964480	14	0.160488	0.163858	gene-LOC100849023
21	2004187	2010879	14	0.160488	0.163858	gene-LOC112443214
21	2016741	2016808	14	0.160488	0.163858	gene-LOC112443336
21	2024738	2024831	14	0.160488	0.163858	gene-LOC112443258
21	2028519	2028611	14	0.160488	0.163858	gene-LOC112443280
21	2031273	2031366	14	0.160488	0.163858	gene-LOC112443259
21	2042750	2042843	14	0.160488	0.163858	gene-LOC112443260
21	2045520	2045613	14	0.160488	0.163858	gene-LOC112443276
21	2049767	2049860	14	0.160488	0.163858	gene-LOC112443261
21	2052495	2052588	14	0.160488	0.163858	gene-LOC112443262
21	2055223	2055316	14	0.160488	0.163858	gene-LOC112443263
21	2057953	2058046	14	0.160488	0.163858	gene-LOC112443264
21	2060682	2060775	14	0.160488	0.163858	gene-LOC112443265
21	2063411	2063504	14	0.160488	0.163858	gene-LOC112443266
21	1937667	1961040	14	0.160488	0.163858	gene-SNRPN
21	1937688	1954983	14	0.160488	0.163858	gene-SNURF
26	24837211	24858234	26	0.159982	0.157957	gene-GSTO2
10	65674983	65685000	16	0.159796	0.184541	gene-DDHD1
21	31590001	31590222	26	0.159213	0.14354	gene-ISL2
21	31540001	31541237	25	0.158897	0.1426	gene-ETFA
8	112918074	112926166	11	0.158151	0.135253	gene-FAM110C
8	112825001	112825614	11	0.158151	0.135253	gene-SH3YL1
25	42246497	42262447	1	0.157865	0.157865	gene-LOC516442
21	31445001	31461073	24	0.157317	0.141264	gene-TMEM266
21	2066139	2066232	15	0.156194	0.159243	gene-LOC112443268
21	2068900	2068990	15	0.156194	0.159243	gene-LOC112443284
21	2071677	2071771	15	0.156194	0.159243	gene-LOC112443278
21	2074135	2074227	15	0.156194	0.159243	gene-LOC112443269
21	2076587	2076679	15	0.156194	0.159243	gene-LOC112443270
21	2079039	2079131	15	0.156194	0.159243	gene-LOC112443271
21	2081491	2081583	15	0.156194	0.159243	gene-LOC112443272
21	2083943	2084035	15	0.156194	0.159243	gene-LOC112443273
21	2086395	2086487	15	0.156194	0.159243	gene-LOC112443274
21	2088847	2088939	15	0.156194	0.159243	gene-LOC112443275
21	2091638	2091730	15	0.156194	0.159243	gene-LOC112443277
21	2094147	2094236	15	0.156194	0.159243	gene-LOC112443283
21	2086103	2095000	15	0.156194	0.159243	gene-LOC100848941
10	59460605	59468905	26	0.155247	0.166234	gene-LOC101906656
10	59795059	59795163	26	0.155247	0.166234	gene-LOC112448652
10	59314541	59360056	26	0.155247	0.166234	gene-TNFAIP8L3
10	59390714	59460168	26	0.155247	0.166234	gene-AP4E1
10	59575399	59631979	26	0.155247	0.166234	gene-SPPL2A
10	59648209	59757063	26	0.155247	0.166234	gene-TRPM7
10	59797144	59849849	26	0.155247	0.166234	gene-USP8
10	59982865	60004776	26	0.155247	0.166234	gene-HDC
10	59225001	59290763	26	0.155247	0.166234	gene-LOC104973172
10	59890249	59967553	26	0.155247	0.166234	gene-GABPB1
10	60016670	60070656	26	0.155247	0.166234	gene-SLC27A2
10	60090061	60225000	26	0.155247	0.166234	gene-ATP8B4
10	59758048	59796155	26	0.155247	0.166234	gene-USP50
10	59155001	59156607	26	0.155247	0.166234	gene-CYP19A1
21	2097396	2097487	14	0.155093	0.156677	gene-LOC112443279
21	2099846	2099940	14	0.155093	0.156677	gene-LOC112443281
29	51049807	51063454	2	0.154507	0.102441	gene-LOC529792
21	31405001	31406933	25	0.154118	0.135808	gene-LOC107131609
12	86880001	86884270	15	0.153794	0.141092	gene-LOC104973683
10	37285001	37288459	29	0.15353	0.134448	gene-SPTBN5
14	82385001	82387449	3	0.153486	0.153477	gene-SLC2A5
13	3984226	3986159	30	0.153404	0.155669	gene-LOC112449365
13	3939808	3984202	30	0.153404	0.155669	gene-JAG1
13	3880001	3926394	30	0.153404	0.155669	gene-SLX4IP
13	4182808	4373257	30	0.153404	0.155669	gene-LOC101901915
13	30319506	30399886	34	0.152841	0.159404	gene-MINDY3
13	29995641	30149263	34	0.152841	0.159404	gene-LOC112449274
13	30053073	30242784	34	0.152841	0.159404	gene-ITGA8
13	30919102	30935000	34	0.152841	0.159404	gene-PTER
16	48572098	48653020	30	0.152403	0.132187	gene-AJAP1
26	25095397	25095451	30	0.152011	0.141194	gene-MIR2393
21	33002798	33002917	23	0.151396	0.137442	gene-LOC112443250
21	33003284	33015000	23	0.151396	0.137442	gene-LOC112443149
1	83922205	83945000	17	0.151374	0.159939	gene-LAMP3
3	53760001	53764170	14	0.151186	0.13819	gene-LRRC8B
8	103322782	103330556	24	0.15011	0.168569	gene-KIF12
8	103437397	103437486	24	0.15011	0.168569	gene-MIR455
8	103550933	103554404	24	0.15011	0.168569	gene-ORM1
8	103670537	103670671	24	0.15011	0.168569	gene-LOC112447922
8	103783361	103792352	24	0.15011	0.168569	gene-ATP6V1G1
8	103794868	103800420	24	0.15011	0.168569	gene-LOC112447845
8	103834296	103838023	24	0.15011	0.168569	gene-LOC104969457
8	103296349	103308504	24	0.15011	0.168569	gene-AMBP
8	103556545	103615506	24	0.15011	0.168569	gene-AKNA
8	103835489	103849580	24	0.15011	0.168569	gene-LOC112447846
8	103840092	103852218	24	0.15011	0.168569	gene-TEX48
8	103968195	103988664	24	0.15011	0.168569	gene-TNFSF15
8	103087357	103292243	24	0.15011	0.168569	gene-ZNF618
8	103383790	103537042	24	0.15011	0.168569	gene-COL27A1
8	103621004	103712454	24	0.15011	0.168569	gene-WHRN
8	103800599	103825494	24	0.15011	0.168569	gene-TMEM268
3	36311512	36312871	26	0.149455	0.146955	gene-PRMT6
3	36340798	36340870	26	0.149455	0.146955	gene-TRNAC-ACA-12
3	36050001	36222893	26	0.149455	0.146955	gene-NTNG1
1	83960733	83965000	18	0.14931	0.156122	gene-MCCC1
4	63310161	63310268	26	0.149135	0.142673	gene-LOC112446519
4	63624164	63624249	26	0.149135	0.142673	gene-LOC112446501
4	63734000	63746288	26	0.149135	0.142673	gene-RP9
4	63809037	63812384	26	0.149135	0.142673	gene-LOC112446388
4	64014905	64018570	26	0.149135	0.142673	gene-LSM5
4	63768334	63807506	26	0.149135	0.142673	gene-NT5C3A
4	63906667	63926884	26	0.149135	0.142673	gene-KBTBD2
4	63255357	63730504	26	0.149135	0.142673	gene-BBS9
4	63812247	63854573	26	0.149135	0.142673	gene-FKBP9
4	64177436	64220000	26	0.149135	0.142673	gene-PDE1C
4	63951928	64010294	26	0.149135	0.142673	gene-AVL9
10	58646799	58670000	27	0.149034	0.148698	gene-SCG3
10	43523552	43550000	22	0.149005	0.159569	gene-SAV1
10	59060001	59061969	25	0.148506	0.158211	gene-LOC112448484
8	104029925	104030000	25	0.147953	0.16598	gene-LOC112447847
16	48424930	48428478	32	0.147852	0.125974	gene-LOC112441789
13	29910001	29913838	36	0.147836	0.15174	gene-FAM171A1
7	62133664	62134313	20	0.133388	0.152223	gene-LOC112447456
13	30996655	31004164	32	0.146712	0.152042	gene-C1QL3
26	23515001	23519885	23	0.146201	0.148245	gene-AS3MT
16	49205614	49211521	30	0.145255	0.133219	gene-C16H1orf174
16	49235904	49235979	30	0.145255	0.133219	gene-MIR2320
16	49272199	49273474	30	0.145255	0.133219	gene-LOC112441842
16	49277252	49279636	30	0.145255	0.133219	gene-LOC112441843
16	49286547	49290320	30	0.145255	0.133219	gene-SMIM1
16	49419516	49422725	30	0.145255	0.133219	gene-TPRG1L
16	49472682	49472777	30	0.145255	0.133219	gene-MIR551A
16	49213721	49228162	30	0.145255	0.133219	gene-DFFB
16	49228244	49268553	30	0.145255	0.133219	gene-CEP104
16	49291372	49306842	30	0.145255	0.133219	gene-CCDC27
16	49329483	49404359	30	0.145255	0.133219	gene-TP73
16	49436559	49537594	30	0.145255	0.133219	gene-MEGF6
16	49406195	49418227	30	0.145255	0.133219	gene-WRAP73
16	49542329	49566062	30	0.145255	0.133219	gene-ARHGEF16
16	49573782	49960000	30	0.145255	0.133219	gene-PRDM16
16	49273570	49284794	30	0.145255	0.133219	gene-LRRC47
17	56838335	56845000	26	0.14502	0.12632	gene-SUDS3
26	23495001	23496705	22	0.144944	0.146369	gene-BORCS7
13	29422629	29430901	33	0.144887	0.146112	gene-LOC112449273
17	55314502	55345115	26	0.14449	0.115975	gene-BRAP
17	55345207	55388210	26	0.14449	0.115975	gene-LOC513508
17	55200001	55280794	26	0.14449	0.115975	gene-ATXN2
12	26575556	26575628	26	0.144485	0.123715	gene-TRNAC-GCA-153
16	49987504	49995977	30	0.144318	0.132495	gene-LOC100848883
21	33018218	33020917	22	0.144302	0.131407	gene-LOC112443150
21	33024522	33024641	22	0.144302	0.131407	gene-LOC112443340
2	77580001	77580239	24	0.14401	0.144252	gene-LOC789626
13	47807302	47808422	25	0.143725	0.140546	gene-LOC513580
13	47780001	47784462	25	0.143725	0.140546	gene-GPCPD1
10	62638606	62670000	36	0.143718	0.143211	gene-SEMA6D
10	43592347	43625000	21	0.143545	0.156726	gene-NIN
12	86835001	86838826	16	0.14324	0.132203	gene-GAS6
12	86835001	86837826	16	0.14324	0.132203	gene-LOC112449102
13	29514517	29514641	34	0.143083	0.1471	gene-LOC112449448
13	29674361	29683416	34	0.143083	0.1471	gene-RPP38
13	29492644	29517412	34	0.143083	0.1471	gene-HSPA14
13	29527148	29551011	34	0.143083	0.1471	gene-SUV39H2
13	29551961	29589081	34	0.143083	0.1471	gene-DCLRE1C
13	29595903	29612566	34	0.143083	0.1471	gene-MEIG1
13	29624338	29653206	34	0.143083	0.1471	gene-OLAH
13	29654007	29660465	34	0.143083	0.1471	gene-ACBD7
13	29664277	29674211	34	0.143083	0.1471	gene-LOC101908238
13	29681994	29742423	34	0.143083	0.1471	gene-NMT2
13	29470660	29492325	34	0.143083	0.1471	gene-CDNF
10	96380573	96380645	33	0.143078	0.129293	gene-MIR2293
10	97153526	97261128	33	0.143078	0.129293	gene-FLRT2
13	10709803	10709875	14	0.142825	0.133601	gene-TRNAE-CUC-14
13	11026941	11042045	14	0.142825	0.133601	gene-LOC101906082
13	11122398	11122471	14	0.142825	0.133601	gene-TRNAC-GCA-165
13	11306162	11309122	14	0.142825	0.133601	gene-LOC112441530
13	11341981	11344914	14	0.142825	0.133601	gene-LOC112449358
13	10697337	10705524	14	0.142825	0.133601	gene-NANP
13	10924196	10936809	14	0.142825	0.133601	gene-LOC112449355
13	10941111	10984225	14	0.142825	0.133601	gene-LOC101909551
13	10985769	11003357	14	0.142825	0.133601	gene-LOC615768
13	11070787	11080097	14	0.142825	0.133601	gene-LOC112449366
13	11084108	11092901	14	0.142825	0.133601	gene-LOC112449356
13	11094952	11121233	14	0.142825	0.133601	gene-LOC112449360
13	11121251	11128873	14	0.142825	0.133601	gene-LOC112449361
13	11143675	11163061	14	0.142825	0.133601	gene-LOC505099
13	11312757	11323488	14	0.142825	0.133601	gene-LOC112449357
13	10721119	10817866	14	0.142825	0.133601	gene-NINL
13	10822194	10900535	14	0.142825	0.133601	gene-LOC513969
13	11200147	11302008	14	0.142825	0.133601	gene-LOC112449367
13	11361033	11443285	14	0.142825	0.133601	gene-LOC100337293
13	11379291	11421757	14	0.142825	0.133601	gene-LOC112449359
13	11668381	11695000	14	0.142825	0.133601	gene-CAMK1D
13	11479615	11570661	14	0.142825	0.133601	gene-CCDC3
13	10690001	10690764	14	0.142825	0.133601	gene-LOC782456
13	11701981	11702053	12	0.142647	0.129243	gene-TRNAC-ACA-59
7	62310353	62312241	20	0.133388	0.152223	gene-LOC112447459
7	62429182	62434038	20	0.133388	0.152223	gene-LOC112447460
7	61675001	61690367	20	0.133388	0.152223	gene-LOC112447558
7	61747920	61755746	20	0.133388	0.152223	gene-CD74
7	61757741	61778425	20	0.133388	0.152223	gene-RPS14
7	61778253	61809552	20	0.133388	0.152223	gene-LOC112447455
3	54906792	54910000	10	0.14213	0.123255	gene-LOC104971647
13	10586415	10589035	15	0.142013	0.131991	gene-OTOR
6	96185764	96187972	27	0.141947	0.122092	gene-LOC112447167
6	96186871	96187006	27	0.141947	0.122092	gene-LOC112447184
6	95815371	95842658	27	0.141947	0.122092	gene-BMP3
6	96003970	96011632	27	0.141947	0.122092	gene-LOC112447106
6	96164916	96179178	27	0.141947	0.122092	gene-LOC112447107
6	95879147	96004142	27	0.141947	0.122092	gene-PRKG2
6	95195001	95757509	27	0.141947	0.122092	gene-CFAP299
6	96207871	96210623	35	0.141942	0.120818	gene-LOC112447108
6	96275648	96281428	35	0.141942	0.120818	gene-LOC112447110
6	96309919	96309992	35	0.141942	0.120818	gene-TRNAG-CCC-48
6	96252801	96263546	35	0.141942	0.120818	gene-LOC112447109
6	96214367	96350000	35	0.141942	0.120818	gene-RASGEF1B
24	37635423	37638677	27	0.141821	0.148362	gene-LOC101903604
24	37630001	37634203	27	0.141821	0.148362	gene-LOC112444209
1	148346839	148353635	33	0.141473	0.132428	gene-CBR1
1	148440915	148450703	33	0.141473	0.132428	gene-CBR3
1	148405187	148407258	33	0.141473	0.132428	gene-MGC127133
1	148602471	148604899	33	0.141473	0.132428	gene-LOC101903402
1	148658316	148683915	33	0.141473	0.132428	gene-CHAF1B
1	148735027	148757401	33	0.141473	0.132428	gene-CLDN14
1	148973329	149024872	33	0.141473	0.132428	gene-SIM2
1	148147367	148258779	33	0.141473	0.132428	gene-LOC104971070
1	148316034	148435158	33	0.141473	0.132428	gene-SETD4
1	148357997	148404926	33	0.141473	0.132428	gene-LOC112441473
1	148460233	148590945	33	0.141473	0.132428	gene-DOPEY2
1	148604853	148649101	33	0.141473	0.132428	gene-MORC3
1	149028009	149030000	33	0.141473	0.132428	gene-HLCS
24	37752307	37752436	24	0.14122	0.151112	gene-LOC112444256
24	37740001	37876496	24	0.14122	0.151112	gene-DLGAP1
24	37690374	37692454	25	0.141183	0.150668	gene-LOC112444210
3	31539740	31550542	33	0.141109	0.13626	gene-DDX20
3	31554059	31554132	33	0.141109	0.13626	gene-TRNAD-AUC
3	30833766	30886450	33	0.141109	0.13626	gene-CTTNBP2NL
3	31554074	31566261	33	0.141109	0.13626	gene-LOC100847765
3	31565454	31578740	33	0.141109	0.13626	gene-FAM212B
3	31676227	31690380	33	0.141109	0.13626	gene-LOC101903375
3	31745648	31770000	33	0.141109	0.13626	gene-TMIGD3
3	30770001	30844693	33	0.141109	0.13626	gene-ST7L
3	30790879	30805442	33	0.141109	0.13626	gene-WNT2B
3	31588105	31676111	33	0.141109	0.13626	gene-RAP1A
3	31311283	31536003	33	0.141109	0.13626	gene-KCND3
16	42374986	42387215	15	0.141009	0.114317	gene-UBIAD1
16	42447038	42453123	15	0.141009	0.114317	gene-ANGPTL7
16	42522442	42545636	15	0.141009	0.114317	gene-EXOSC10
16	42564304	42568355	15	0.141009	0.114317	gene-SRM
16	42392130	42515844	15	0.141009	0.114317	gene-MTOR
16	42581857	42599302	15	0.141009	0.114317	gene-MASP2
16	42593897	42605452	15	0.141009	0.114317	gene-TARDBP
16	42345001	42346278	15	0.141009	0.114317	gene-LOC112441837
16	42200001	42204250	17	0.140955	0.108311	gene-DISP3
3	28229731	28240696	24	0.140823	0.129097	gene-LOC112445967
3	28431155	28431262	24	0.140823	0.129097	gene-LOC112446087
3	28480435	28487635	24	0.140823	0.129097	gene-LOC112445870
3	28755552	28769812	24	0.140823	0.129097	gene-BCAS2
3	27948841	28007003	24	0.140823	0.129097	gene-NGF
3	28556616	28562489	24	0.140823	0.129097	gene-SIKE1
3	28579146	28614817	24	0.140823	0.129097	gene-CSDE1
3	28614964	28624865	24	0.140823	0.129097	gene-NRAS
3	28636404	28658779	24	0.140823	0.129097	gene-AMPD1
3	28331651	28479026	24	0.140823	0.129097	gene-SYCP1
3	28661337	28754607	24	0.140823	0.129097	gene-DENND2C
3	28837836	28880000	24	0.140823	0.129097	gene-TRIM33
3	28254044	28339667	24	0.140823	0.129097	gene-TSPAN2
3	28308790	28316778	24	0.140823	0.129097	gene-TSHB
3	27872583	27873868	24	0.140823	0.129097	gene-LOC112445869
9	18499878	18506421	23	0.140777	0.123046	gene-LOC112448119
9	18444212	18468105	23	0.140777	0.123046	gene-LOC101903682
9	18193632	18444209	23	0.140777	0.123046	gene-LOC101903114
9	18468105	18483003	23	0.140777	0.123046	gene-IRAK1BP1
9	18518403	18605000	23	0.140777	0.123046	gene-PHIP
1	149055811	149058188	36	0.140299	0.131874	gene-LOC112448077
19	22464541	22471944	30	0.140285	0.127058	gene-LOC104975006
19	22577004	22577077	30	0.140285	0.127058	gene-TRNAE-UUC-88
19	22749339	22753409	30	0.140285	0.127058	gene-RILP
19	22471977	22494851	30	0.140285	0.127058	gene-DOC2B
19	22488482	22498006	30	0.140285	0.127058	gene-LOC112442619
19	22566858	22586885	30	0.140285	0.127058	gene-CRK
19	22596196	22620365	30	0.140285	0.127058	gene-MYO1C
19	22622693	22641809	30	0.140285	0.127058	gene-INPP5K
19	22686349	22730446	30	0.140285	0.127058	gene-SLC43A2
19	22738473	22749679	30	0.140285	0.127058	gene-SCARF1
19	22753895	22786621	30	0.140285	0.127058	gene-PRPF8
19	22513992	22548938	30	0.140285	0.127058	gene-YWHAE
19	22642736	22678563	30	0.140285	0.127058	gene-PITPNA
19	22440001	22440867	30	0.140285	0.127058	gene-RPH3AL
10	60426016	60430000	29	0.140007	0.150352	gene-LOC112448488
12	26252005	26252077	27	0.139917	0.124176	gene-TRNAY-AUA-4
3	53671097	53673156	16	0.139717	0.124136	gene-LOC112445994
3	53645001	53648204	16	0.139717	0.124136	gene-LRRC8C
16	42145001	42145495	15	0.139714	0.0993907	gene-LOC104974435
9	18611901	18612008	24	0.139393	0.121939	gene-LOC112448180
10	60434368	60479295	27	0.139155	0.149753	gene-LOC112448487
20	35004199	35064451	27	0.13908	0.139715	gene-DAB2
20	35138406	35154864	27	0.13908	0.139715	gene-LOC112443005
20	34857171	34897896	27	0.13908	0.139715	gene-LOC112443037
20	35077222	35144037	27	0.13908	0.139715	gene-C9
20	35162034	35333319	27	0.13908	0.139715	gene-FYB1
20	35360774	35498729	27	0.13908	0.139715	gene-RICTOR
20	35503113	35571162	27	0.13908	0.139715	gene-OSMR
20	35634821	35664676	27	0.13908	0.139715	gene-LOC104975274
3	37143673	37143745	28	0.139051	0.136927	gene-TRNAC-GCA-27
1	10848649	10848712	27	0.138792	0.147627	gene-MIR155
1	10893789	10893893	27	0.138792	0.147627	gene-LOC112448274
1	11236788	11236895	27	0.138792	0.147627	gene-LOC112448280
1	10823336	10839082	27	0.138792	0.147627	gene-MRPL39
1	10770001	10787558	27	0.138792	0.147627	gene-JAM2
24	38745661	38750000	22	0.138786	0.147961	gene-AKAIN1
10	99763193	99765655	36	0.138779	0.114092	gene-LOC112448532
10	99666825	99724543	36	0.138779	0.114092	gene-GALC
10	100168373	100247446	36	0.138779	0.114092	gene-PTPN21
10	99726901	99751574	36	0.138779	0.114092	gene-GPR65
10	99742111	99746089	36	0.138779	0.114092	gene-LOC112448533
10	99851299	99901768	36	0.138779	0.114092	gene-LOC112448534
10	99913750	100070260	36	0.138779	0.114092	gene-KCNK10
10	100119431	100157580	36	0.138779	0.114092	gene-SPATA7
10	100258123	100300820	36	0.138779	0.114092	gene-ZC3H14
10	100300212	100460038	36	0.138779	0.114092	gene-EML5
26	23044166	23046215	26	0.138742	0.136417	gene-FBXL15
26	23056883	23062386	26	0.138742	0.136417	gene-LOC112444535
26	23057604	23057710	26	0.138742	0.136417	gene-MIR146B
26	23265724	23279452	26	0.138742	0.136417	gene-TRIM8
26	23294529	23297164	26	0.138742	0.136417	gene-LOC104975974
26	23338825	23338896	26	0.138742	0.136417	gene-MIR2392
26	23412784	23418966	26	0.138742	0.136417	gene-CYP17A1
26	23431765	23437964	26	0.138742	0.136417	gene-LOC112444495
26	23450459	23456743	26	0.138742	0.136417	gene-LOC112441470
26	23018353	23026096	26	0.138742	0.136417	gene-NFKB2
26	23026185	23043896	26	0.138742	0.136417	gene-PSD
26	23046319	23054244	26	0.138742	0.136417	gene-CUEDC2
26	23072036	23087383	26	0.138742	0.136417	gene-MFSD13A
26	23088514	23104847	26	0.138742	0.136417	gene-ACTR1A
26	23292985	23322870	26	0.138742	0.136417	gene-ARL3
26	23347607	23406167	26	0.138742	0.136417	gene-WBP1L
26	22980001	22983100	26	0.138742	0.136417	gene-GBF1
26	23107771	23247245	26	0.138742	0.136417	gene-SUFU
26	23323052	23341594	26	0.138742	0.136417	gene-SFXN2
11	61003738	61011375	21	0.138696	0.139382	gene-TMEM17
11	61541978	61551633	21	0.138696	0.139382	gene-OTX1
11	61127531	61153241	21	0.138696	0.139382	gene-LOC112448877
11	61153371	61540343	21	0.138696	0.139382	gene-EHBP1
11	61723955	61875000	21	0.138696	0.139382	gene-WDPCP
10	36918787	36927126	34	0.138536	0.124792	gene-ITPKA
10	37023425	37023532	34	0.138536	0.124792	gene-LOC112448654
10	37228284	37239358	34	0.138536	0.124792	gene-PLA2G4B
10	36875001	36909093	34	0.138536	0.124792	gene-RTF1
10	36938819	36955553	34	0.138536	0.124792	gene-RPAP1
10	37170399	37221983	34	0.138536	0.124792	gene-MAPKBP1
10	36960772	36979417	34	0.138536	0.124792	gene-TYRO3
10	37019288	37168197	34	0.138536	0.124792	gene-MGA
10	37222169	37228629	34	0.138536	0.124792	gene-JMJD7
3	27675001	27677266	23	0.138463	0.122301	gene-VANGL1
8	102950001	102952033	25	0.138374	0.157572	gene-LOC101907033
6	96889846	96929909	36	0.13819	0.120153	gene-LOC112447111
10	62672961	62673033	34	0.138134	0.138734	gene-TRNAH-AUG-2
12	25976903	25979336	29	0.137905	0.125696	gene-MAB21L1
12	25107044	25118257	29	0.137905	0.125696	gene-CCNA1
12	25176435	25208300	29	0.137905	0.125696	gene-SPART
12	25208934	25240514	29	0.137905	0.125696	gene-CCDC169
12	25982249	26008173	29	0.137905	0.125696	gene-LOC112449112
12	25262596	25303215	29	0.137905	0.125696	gene-SOHLH2
12	25340394	25695337	29	0.137905	0.125696	gene-DCLK1
12	25769094	26040000	29	0.137905	0.125696	gene-NBEA
8	104143506	104144833	25	0.137789	0.158796	gene-LOC104969458
8	104084878	104113971	25	0.137789	0.158796	gene-TNFSF8
8	104105457	104122503	25	0.137789	0.158796	gene-LOC107132740
6	73540826	73540898	18	0.137503	0.141585	gene-TRNAG-UCC-13
24	37498882	37535210	28	0.137467	0.141944	gene-TGIF1
17	41294789	41296998	33	0.137459	0.127476	gene-LOC112441997
17	41354018	41357566	33	0.137459	0.127476	gene-LOC112441998
17	41517841	41517914	33	0.137459	0.127476	gene-TRNAG-CCC-112
17	41838295	41838367	33	0.137459	0.127476	gene-TRNAC-GCA-192
17	41994875	41994941	33	0.137459	0.127476	gene-MIR2321
17	42021082	42110395	33	0.137459	0.127476	gene-GLRB
17	41785258	41971444	33	0.137459	0.127476	gene-GRIA2
10	36835001	36837728	35	0.137153	0.121355	gene-NDUFAF1
7	61789977	61803255	20	0.133388	0.152223	gene-LOC112447454
13	31063738	31080000	32	0.136918	0.13927	gene-RSU1
3	30700001	30701981	35	0.136816	0.131273	gene-CAPZA1
3	28900506	28913402	24	0.136809	0.125418	gene-LOC112445969
14	48778019	48782562	27	0.136714	0.131626	gene-LOC112449523
14	48629602	48815000	27	0.136714	0.131626	gene-TRPS1
14	47811160	47811268	27	0.136714	0.131626	gene-LOC112449644
17	55175001	55178298	25	0.136408	0.108984	gene-SH2B3
6	79787720	79930156	29	0.136299	0.148844	gene-TECRL
3	27474389	27479413	38	0.136178	0.113452	gene-NHLH2
3	27540617	27611174	38	0.136178	0.113452	gene-CASQ2
3	27258668	27363307	38	0.136178	0.113452	gene-SLC22A15
13	29290001	29292558	41	0.13607	0.136024	gene-FAM107B
10	36785001	36789336	34	0.135956	0.119431	gene-OIP5
10	36775001	36777744	34	0.135956	0.119431	gene-LOC100847604
10	36755001	36755890	34	0.135956	0.119431	gene-CHP1
10	36815001	36819862	35	0.135541	0.11959	gene-NUSAP1
1	10747436	10747508	28	0.135427	0.144471	gene-TRNAQ-UUG
1	10695001	10698965	28	0.135427	0.144471	gene-ATP5PF
1	10690001	10691699	28	0.135427	0.144471	gene-GABPA
17	56882958	56885000	25	0.135393	0.117815	gene-TAOK3
5	19274578	19276981	27	0.135279	0.140603	gene-LOC107131351
5	19249598	19272968	27	0.135279	0.140603	gene-LOC101906850
21	2186764	2186809	14	0.135181	0.130595	gene-LOC112443257
21	2188257	2190000	14	0.135181	0.130595	gene-LOC101907203
1	149305057	149317834	28	0.134966	0.123426	gene-PIGP
1	149317973	149425000	28	0.134966	0.123426	gene-TTC3
3	30609678	30615191	39	0.134789	0.127589	gene-PPM1J
3	30596612	30609293	39	0.134789	0.127589	gene-FAM19A3
3	30618174	30624456	39	0.134789	0.127589	gene-RHOC
3	30624833	30652044	39	0.134789	0.127589	gene-MOV10
10	59005001	59006602	27	0.134757	0.146628	gene-GLDN
1	84042261	84045000	20	0.134725	0.142921	gene-DCUN1D1
26	22885001	22885575	25	0.134489	0.132054	gene-PITX3
26	22870457	22873385	25	0.134489	0.132054	gene-ELOVL3
1	147995001	147996209	35	0.134462	0.125344	gene-LOC104971069
4	119842261	119846641	4	0.134396	0.123948	gene-LOC112446467
12	26632711	26635000	26	0.134187	0.114338	gene-LOC112449113
1	149230594	149235000	36	0.134166	0.127042	gene-LOC112448075
10	77790001	77838156	29	0.13414	0.126804	gene-FUT8
1	149259095	149269195	35	0.134003	0.125017	gene-RIPPLY3
1	149273724	149273831	35	0.134003	0.125017	gene-LOC112448285
24	37430001	37434622	30	0.133976	0.138605	gene-MYL12B
10	78129726	78129799	30	0.133909	0.12704	gene-TRNAR-CCU-10
10	78466773	78473545	30	0.133909	0.12704	gene-LOC112448567
10	77927261	77940971	30	0.133909	0.12704	gene-LOC104973214
10	77941157	77962550	30	0.133909	0.12704	gene-LOC104973215
10	78308436	78373555	30	0.133909	0.12704	gene-LOC112448513
10	78345071	78361826	30	0.133909	0.12704	gene-LOC112448514
10	78535550	78560301	30	0.133909	0.12704	gene-CCDC196
10	78562898	78905000	30	0.133909	0.12704	gene-GPHN
16	43110545	43120946	12	0.133743	0.121338	gene-DFFA
16	43127554	43129154	12	0.133743	0.121338	gene-CORT
16	43178223	43178296	12	0.133743	0.121338	gene-TRNAR-CCG-2
16	43574380	43574453	12	0.133743	0.121338	gene-TRNAG-CCC-108
16	43800551	43800658	12	0.133743	0.121338	gene-LOC112441918
16	43848188	43850124	12	0.133743	0.121338	gene-LOC101907127
16	43882903	43883010	12	0.133743	0.121338	gene-LOC112441924
16	43134172	43148824	12	0.133743	0.121338	gene-CENPS
16	43158593	43173317	12	0.133743	0.121338	gene-PGD
16	43542535	43563413	12	0.133743	0.121338	gene-RBP7
16	43564325	43593494	12	0.133743	0.121338	gene-LOC112441838
16	43570968	43600249	12	0.133743	0.121338	gene-NMNAT1
16	43600195	43617581	12	0.133743	0.121338	gene-LZIC
16	43787690	43849596	12	0.133743	0.121338	gene-PIK3CD
16	43916561	43930000	12	0.133743	0.121338	gene-SLC25A33
16	42930001	42960428	12	0.133743	0.121338	gene-CASZ1
16	43190925	43342454	12	0.133743	0.121338	gene-KIF1B
16	43378858	43501593	12	0.133743	0.121338	gene-UBE4B
16	43628069	43675451	12	0.133743	0.121338	gene-CTNNBIP1
16	43711967	43788007	12	0.133743	0.121338	gene-CLSTN1
16	43890080	43911997	12	0.133743	0.121338	gene-TMEM201
16	42963925	43108546	12	0.133743	0.121338	gene-PEX14
19	23047529	23050555	32	0.133712	0.131562	gene-LOC112442621
19	23055698	23065910	32	0.133712	0.131562	gene-DPH1
19	23064482	23065877	32	0.133712	0.131562	gene-OVCA2
19	23070706	23070807	32	0.133712	0.131562	gene-MIR132
19	23071136	23071247	32	0.133712	0.131562	gene-MIR212
19	23072703	23080007	32	0.133712	0.131562	gene-HIC1
19	23092411	23092491	32	0.133712	0.131562	gene-MIR2337
19	23128525	23128633	32	0.133712	0.131562	gene-LOC112442776
19	23299931	23300026	32	0.133712	0.131562	gene-LOC112442828
19	23301228	23301322	32	0.133712	0.131562	gene-LOC112442829
19	23349238	23352126	32	0.133712	0.131562	gene-LOC112442622
19	23616545	23619774	32	0.133712	0.131562	gene-LOC112442623
19	22855001	22900037	32	0.133712	0.131562	gene-SMYD4
19	22855001	22859853	32	0.133712	0.131562	gene-SERPINF1
19	22977122	23051914	32	0.133712	0.131562	gene-RTN4RL1
19	23279226	23302822	32	0.133712	0.131562	gene-SRR
19	23296360	23306774	32	0.133712	0.131562	gene-TSR1
19	23350860	23367334	32	0.133712	0.131562	gene-MNT
19	23374365	23443543	32	0.133712	0.131562	gene-METTL16
19	23512919	23581326	32	0.133712	0.131562	gene-PAFAH1B1
19	23619812	23640158	32	0.133712	0.131562	gene-CCDC92B
19	22900173	22946581	32	0.133712	0.131562	gene-RPA1
19	23080157	23280691	32	0.133712	0.131562	gene-SMG6
19	23307978	23345953	32	0.133712	0.131562	gene-SGSM2
19	23586778	23607937	32	0.133712	0.131562	gene-CLUH
19	23680388	23855000	32	0.133712	0.131562	gene-RAP1GAP2
19	22840001	22840457	32	0.133712	0.131562	gene-SERPINF2
19	22830001	22831945	32	0.133712	0.131562	gene-WDR81
10	77720977	77721049	30	0.133553	0.124259	gene-TRNAC-GCA-132
18	11522281	11528523	19	0.133528	0.126829	gene-LOC104974749
18	11747954	11759819	19	0.133528	0.126829	gene-EMC8
18	11898318	11898393	19	0.133528	0.126829	gene-MIR2325A
18	11934689	11934763	19	0.133528	0.126829	gene-MIR2326
18	12069704	12073617	19	0.133528	0.126829	gene-LOC100847370
18	11298176	11308408	19	0.133528	0.126829	gene-LOC112442265
18	11412435	11427489	19	0.133528	0.126829	gene-LOC112442264
18	11549491	11551164	19	0.133528	0.126829	gene-LOC104974750
18	11690855	11720673	19	0.133528	0.126829	gene-C18H16orf74
18	11758911	11767079	19	0.133528	0.126829	gene-COX4I1
18	11842192	11863904	19	0.133528	0.126829	gene-IRF8
18	11940838	11944034	19	0.133528	0.126829	gene-LOC104974752
18	11648881	11684549	19	0.133528	0.126829	gene-GINS2
18	11899643	12138512	19	0.133528	0.126829	gene-LOC112442266
18	11270001	11648074	19	0.133528	0.126829	gene-GSE1
26	25203122	25205000	33	0.133443	0.123563	gene-SORCS3
7	62030518	62047849	20	0.133388	0.152223	gene-MYOZ3
7	62053078	62064604	20	0.133388	0.152223	gene-RBM22
7	62073745	62106763	20	0.133388	0.152223	gene-DCTN4
7	62132824	62152734	20	0.133388	0.152223	gene-SMIM3
7	62170525	62207207	20	0.133388	0.152223	gene-LOC112447457
7	62207562	62211933	20	0.133388	0.152223	gene-LOC112447458
7	62232572	62246253	20	0.133388	0.152223	gene-ZNF300
7	62284772	62292970	20	0.133388	0.152223	gene-GPX3
7	62293508	62337815	20	0.133388	0.152223	gene-TNIP1
7	62434490	62469922	20	0.133388	0.152223	gene-CCDC69
7	62495946	62508685	20	0.133388	0.152223	gene-GM2A
7	62521661	62544238	20	0.133388	0.152223	gene-SLC36A3
7	62558339	62584878	20	0.133388	0.152223	gene-SLC36A2
7	61708221	61746810	20	0.133388	0.152223	gene-TCOF1
7	61971827	62028913	20	0.133388	0.152223	gene-SYNPO
7	62357956	62404852	20	0.133388	0.152223	gene-ANXA6
7	62635826	62675000	20	0.133388	0.152223	gene-SLC36A1
7	61815016	61902938	20	0.133388	0.152223	gene-NDST1
7	61650001	61653423	20	0.133388	0.152223	gene-ARSI
7	61640001	61640194	20	0.133388	0.152223	gene-CAMK2A
7	49215875	49218999	10	0.147044	0.151367	gene-HNRNPA0
7	50661346	50663428	8	0.165793	0.147043	gene-MZB1
7	50663937	50669163	8	0.165793	0.147043	gene-PROB1
7	61562577	61562738	22	0.123877	0.142488	gene-LOC112447633
7	61555001	61566529	22	0.123877	0.142488	gene-SLC6A7
7	61505001	61511258	22	0.122508	0.141339	gene-PDGFRB
7	61521981	61539131	22	0.122508	0.141339	gene-CDX1
7	61503045	61503125	22	0.122508	0.141339	gene-MIR1777B
7	49190001	49192130	11	0.137055	0.13963	gene-KLHL3
7	50730673	50737290	7	0.142201	0.130127	gene-SMIM33
10	60620978	60671502	24	0.133375	0.143329	gene-LOC112448490
10	60679951	60700000	24	0.133375	0.143329	gene-DTWD1
5	78272052	78282521	19	0.133359	0.138977	gene-ETFBKMT
5	78245001	78261615	19	0.133359	0.138977	gene-AMN1
3	31795329	31797430	35	0.133322	0.129017	gene-LOC104971585
9	17088667	17091953	24	0.132952	0.12229	gene-HTR1B
9	17257478	17257550	24	0.132952	0.12229	gene-TRNAA-UGC-9
9	17337595	17594486	24	0.132952	0.12229	gene-MEI4
11	62023286	62047726	18	0.132937	0.128864	gene-MDH1
11	62113493	62156020	18	0.132937	0.128864	gene-LOC104973394
9	18646977	18650000	23	0.132913	0.116115	gene-LOC101903793
3	31810360	31814235	34	0.132812	0.128395	gene-ADORA3
3	31818519	31830000	34	0.132812	0.128395	gene-LOC112445973
3	26591550	26601449	28	0.132754	0.110213	gene-LOC112445966
3	26910644	26918449	28	0.132754	0.110213	gene-LOC107132288
3	27041438	27048440	28	0.132754	0.110213	gene-LOC104971541
3	26640603	26701306	28	0.132754	0.110213	gene-IGSF3
3	26886569	26918899	28	0.132754	0.110213	gene-ATP1A1
3	27143940	27150708	28	0.132754	0.110213	gene-LOC101904899
3	27179581	27208149	28	0.132754	0.110213	gene-MAB21L3
3	26709582	26773158	28	0.132754	0.110213	gene-CD58
15	66838864	66840965	27	0.132548	0.133767	gene-LOC112441554
15	66858014	66858086	27	0.132548	0.133767	gene-TRNAC-GCA-185
15	67005229	67009228	27	0.132548	0.133767	gene-RAG1
15	66742641	66755667	27	0.132548	0.133767	gene-COMMD9
15	66946429	66967574	27	0.132548	0.133767	gene-TRAF6
15	67019941	67027721	27	0.132548	0.133767	gene-RAG2
15	67022659	67089357	27	0.132548	0.133767	gene-C15H11orf74
15	66763191	66918835	27	0.132548	0.133767	gene-PRR5L
6	79181636	79182962	27	0.132526	0.138202	gene-LOC112447087
26	22503902	22509709	23	0.132388	0.120684	gene-FGF8
26	22514803	22517004	23	0.132388	0.120684	gene-NPM3
26	22439911	22478767	23	0.132388	0.120684	gene-LOC101908075
26	22551078	22569884	23	0.132388	0.120684	gene-KCNIP2
26	22360001	22440702	23	0.132388	0.120684	gene-FBXW4
26	22519643	22546646	23	0.132388	0.120684	gene-OGA
26	22355001	22356876	23	0.132388	0.120684	gene-DPCD
14	47585001	47669435	26	0.132222	0.12374	gene-EIF3H
5	18484030	18484103	23	0.132117	0.14658	gene-TRNAG-CCC-32
5	18251954	18311647	23	0.132117	0.14658	gene-KITLG
5	19009399	19022120	23	0.132117	0.14658	gene-LOC107132456
5	19065802	19075253	23	0.132117	0.14658	gene-LOC104972351
5	18468706	18655661	23	0.132117	0.14658	gene-LOC104972350
19	22820001	22820048	32	0.132083	0.129501	gene-LOC104975009
19	22811567	22811652	32	0.132083	0.129501	gene-MIR22
19	22811569	22811650	32	0.132083	0.129501	gene-MIR3600
19	22805001	22808218	32	0.132083	0.129501	gene-TLCD2
10	36464677	36473753	27	0.132065	0.117868	gene-DLL4
10	36433344	36442377	27	0.132065	0.117868	gene-VPS18
8	104167951	104174527	24	0.132007	0.152088	gene-LOC101908167
21	2190534	2190615	15	0.13199	0.127307	gene-LOC112443253
21	2192639	2192719	15	0.13199	0.127307	gene-LOC112443251
21	2195191	2195270	15	0.13199	0.127307	gene-LOC112443252
21	2197249	2197329	15	0.13199	0.127307	gene-LOC112443254
21	2199355	2199436	15	0.13199	0.127307	gene-LOC112443255
21	2220387	2220454	15	0.13199	0.127307	gene-LOC112443338
25	7427298	7427371	27	0.131936	0.12977	gene-TRNAD-GUC-20
25	7685028	7698191	27	0.131936	0.12977	gene-CARHSP1
25	7708821	7712632	27	0.131936	0.12977	gene-LOC101906055
25	7751204	7756243	27	0.131936	0.12977	gene-LOC112444343
25	7855436	7855539	27	0.131936	0.12977	gene-LOC112444374
25	7495088	7517178	27	0.131936	0.12977	gene-LOC104970180
25	7517200	7536058	27	0.131936	0.12977	gene-METTL22
25	7650090	7652689	27	0.131936	0.12977	gene-TMEM186
25	7652846	7683026	27	0.131936	0.12977	gene-PMM2
25	7456898	7484719	27	0.131936	0.12977	gene-TMEM114
25	7551559	7641458	27	0.131936	0.12977	gene-ABAT
25	7720447	7774423	27	0.131936	0.12977	gene-USP7
8	112739450	112748417	19	0.13178	0.116244	gene-ALKAL2
8	112748913	112763271	19	0.13178	0.116244	gene-ACP1
11	73971245	73973717	34	0.131733	0.115846	gene-LOC112448893
11	73985188	73985268	34	0.131733	0.115846	gene-MIR1301
11	74019600	74021853	34	0.131733	0.115846	gene-LOC112448814
11	74433237	74436983	34	0.131733	0.115846	gene-PTRHD1
11	73940212	73957597	34	0.131733	0.115846	gene-LOC104973427
11	74117367	74124990	34	0.131733	0.115846	gene-POMC
11	74272581	74310528	34	0.131733	0.115846	gene-DNAJC27
11	74334203	74335138	34	0.131733	0.115846	gene-LOC107132952
11	74334849	74418321	34	0.131733	0.115846	gene-ADCY3
11	74418118	74433654	34	0.131733	0.115846	gene-CENPO
11	73900001	73943416	34	0.131733	0.115846	gene-DTNB
11	73971559	74074893	34	0.131733	0.115846	gene-DNMT3A
11	74126864	74224508	34	0.131733	0.115846	gene-EFR3B
11	74806676	74900000	34	0.131733	0.115846	gene-ITSN2
11	74447678	74666711	34	0.131733	0.115846	gene-NCOA1
11	73870724	73872506	34	0.131733	0.115846	gene-LOC100847382
16	50032368	50033784	29	0.131482	0.120015	gene-ACTRT2
10	100502973	100515000	36	0.131472	0.107436	gene-TTC8
2	79180033	79183490	28	0.131281	0.14291	gene-TEX51
25	6385001	6640356	34	0.131253	0.130439	gene-RBFOX1
5	19212968	19217523	27	0.131251	0.140998	gene-DUSP6
11	93228777	93240673	21	0.13116	0.137813	gene-LOC104973468
11	93285746	93286679	21	0.13116	0.137813	gene-LOC508785
11	93308012	93308960	21	0.13116	0.137813	gene-LOC787071
11	93322096	93323041	21	0.13116	0.137813	gene-LOC511741
11	93331040	93332017	21	0.13116	0.137813	gene-LOC515482
11	93341221	93342151	21	0.13116	0.137813	gene-LOC100301469
11	93367912	93368888	21	0.13116	0.137813	gene-LOC100337234
11	93380504	93381461	21	0.13116	0.137813	gene-LOC509073
11	93408542	93409472	21	0.13116	0.137813	gene-LOC618396
11	93425184	93430523	21	0.13116	0.137813	gene-LOC100297996
11	93432654	93433587	21	0.13116	0.137813	gene-LOC100847240
11	93465524	93466466	21	0.13116	0.137813	gene-LOC510731
11	93565231	93566173	21	0.13116	0.137813	gene-LOC100851523
11	93582523	93583459	21	0.13116	0.137813	gene-LOC514546
11	93591421	93592432	21	0.13116	0.137813	gene-OR1J1
11	93611259	93612248	21	0.13116	0.137813	gene-LOC510570
11	93639708	93640806	21	0.13116	0.137813	gene-LOC617333
11	93649199	93650141	21	0.13116	0.137813	gene-LOC107131130
11	93664344	93665286	21	0.13116	0.137813	gene-LOC508604
11	93672200	93675006	21	0.13116	0.137813	gene-LOC539172
11	93710854	93711799	21	0.13116	0.137813	gene-LOC513584
11	93718793	93727440	21	0.13116	0.137813	gene-LOC619026
11	93737882	93738827	21	0.13116	0.137813	gene-OR1Q1
11	93746566	93747508	21	0.13116	0.137813	gene-LOC529516
11	93760955	93761936	21	0.13116	0.137813	gene-OR1B1
11	93791082	93792033	21	0.13116	0.137813	gene-OR1L1
11	93801553	93802501	21	0.13116	0.137813	gene-LOC785392
11	93812463	93813441	21	0.13116	0.137813	gene-OR1L3
11	93835900	93840575	21	0.13116	0.137813	gene-LOC504570
11	93028893	93046824	21	0.13116	0.137813	gene-NDUFA8
11	93083903	93109821	21	0.13116	0.137813	gene-LHX6
11	93120915	93141343	21	0.13116	0.137813	gene-RBM18
11	93229645	93262108	21	0.13116	0.137813	gene-PTGS1
11	93388232	93389177	21	0.13116	0.137813	gene-LOC787415
11	93492128	93516847	21	0.13116	0.137813	gene-LOC613397
11	93604202	93634064	21	0.13116	0.137813	gene-LOC107131158
11	93686019	93705288	21	0.13116	0.137813	gene-LOC504501
11	92855001	92985694	21	0.13116	0.137813	gene-TTLL11
11	93046907	93081440	21	0.13116	0.137813	gene-MORN5
11	93141337	93198156	21	0.13116	0.137813	gene-MRRF
11	93453933	93456870	21	0.13116	0.137813	gene-LOC615170
25	17940487	17940559	32	0.13107	0.124673	gene-TRNAW-CCA-54
25	16975001	16990000	32	0.13107	0.124673	gene-TMC7
25	17101508	17126996	32	0.13107	0.124673	gene-GDE1
25	17132647	17155420	32	0.13107	0.124673	gene-CCP110
25	17477365	17498791	32	0.13107	0.124673	gene-GPRC5B
25	17645401	17687968	32	0.13107	0.124673	gene-GPR139
25	17015073	17093658	32	0.13107	0.124673	gene-TMC5
25	17159010	17297111	32	0.13107	0.124673	gene-VPS35L
25	17297692	17314276	32	0.13107	0.124673	gene-KNOP1
25	17314227	17475638	32	0.13107	0.124673	gene-IQCK
6	27929403	27930144	22	0.130697	0.14768	gene-LOC530285
5	19295029	19310000	28	0.13054	0.135926	gene-POC1B
24	37425001	37425058	31	0.130533	0.135456	gene-LOC107131779
19	23878825	23879830	31	0.130438	0.130236	gene-OR1D5
19	23889406	23890360	31	0.130438	0.130236	gene-LOC618593
19	23902131	23904107	31	0.130438	0.130236	gene-LOC101906737
19	23914577	23915734	31	0.130438	0.130236	gene-OR1G1
19	23928919	23929858	31	0.130438	0.130236	gene-LOC540082
19	23935799	23936738	31	0.130438	0.130236	gene-LOC532238
3	31833726	31835000	35	0.130373	0.125182	gene-C3H1orf162
11	78398388	78400601	44	0.130365	0.126526	gene-RHOB
11	79079205	79084094	44	0.130365	0.126526	gene-LOC104973438
11	79087784	79088928	44	0.130365	0.126526	gene-LOC112448820
11	78796768	78814735	44	0.130365	0.126526	gene-LAPTM4A
11	78823349	78842418	44	0.130365	0.126526	gene-MATN3
11	78846466	78898479	44	0.130365	0.126526	gene-WDR35
11	78486770	78604109	44	0.130365	0.126526	gene-PUM2
11	78904243	78910954	44	0.130365	0.126526	gene-TTC32
11	78629630	78653584	44	0.130365	0.126526	gene-SDC1
26	51975344	51984885	1	0.130354	0.130354	gene-PWWP2B-2
26	51955001	51962993	1	0.130354	0.130354	gene-LRRC27
26	51925001	51927526	1	0.130354	0.130354	gene-STK32C
26	25227555	25229121	33	0.130352	0.118956	gene-LOC112444471
26	25276430	25279737	33	0.130352	0.118956	gene-LOC112444466
26	25231059	25232529	33	0.130352	0.118956	gene-LOC112444472
12	35921443	35929065	15	0.129956	0.117922	gene-LOC112449106
12	36026854	36027556	15	0.129956	0.117922	gene-LOC104973587
12	36051571	36059946	15	0.129956	0.117922	gene-GJB6
12	36475800	36478678	15	0.129956	0.117922	gene-LOC112449061
12	35820001	35851779	15	0.129956	0.117922	gene-IL17D
12	35929010	35985473	15	0.129956	0.117922	gene-CRYL1
12	36066448	36078917	15	0.129956	0.117922	gene-LOC107132994
12	36076841	36081884	15	0.129956	0.117922	gene-GJB2
12	36103516	36116554	15	0.129956	0.117922	gene-GJA3
12	36235310	36261519	15	0.129956	0.117922	gene-ZMYM5
12	36347190	36395288	15	0.129956	0.117922	gene-MPHOSPH8
12	36482059	36521241	15	0.129956	0.117922	gene-CENPJ
12	36642634	36664187	15	0.129956	0.117922	gene-ATP12A
12	35853117	35914410	15	0.129956	0.117922	gene-IFT88
12	36171157	36195572	15	0.129956	0.117922	gene-ZMYM2
12	36270977	36348163	15	0.129956	0.117922	gene-PSPC1
12	36398128	36474746	15	0.129956	0.117922	gene-PARP4
12	36524148	36634812	15	0.129956	0.117922	gene-RNF17
12	35815001	35819019	15	0.129956	0.117922	gene-EEF1AKMT1
3	30510001	30526565	40	0.12983	0.123432	gene-LOC509911
1	147946659	147954285	36	0.129732	0.120204	gene-LOC112448053
26	22830001	22830530	24	0.129554	0.128313	gene-NOLC1
26	22815001	22818924	24	0.129554	0.128313	gene-PPRC1
12	35765001	35790604	16	0.129481	0.116882	gene-XPO4
14	33712258	33712331	24	0.129475	0.117036	gene-TRNAG-CCC-93
14	34082271	34085967	24	0.129475	0.117036	gene-LOC112449515
14	34124660	34124767	24	0.129475	0.117036	gene-LOC112449640
14	34131640	34131746	24	0.129475	0.117036	gene-LOC112449654
14	33786653	33805075	24	0.129475	0.117036	gene-PRDM14
14	34273499	34307892	24	0.129475	0.117036	gene-TRAM1
14	34364688	34390731	24	0.129475	0.117036	gene-XKR9
14	33834870	34120645	24	0.129475	0.117036	gene-NCOA2
14	34328197	34360601	24	0.129475	0.117036	gene-LACTB2
1	10515001	10544228	33	0.129461	0.136268	gene-APP
3	30320001	30363775	38	0.129217	0.119409	gene-LOC101901998
3	30371769	30379904	38	0.129217	0.119409	gene-LOC107132296
3	30380728	30411748	38	0.129217	0.119409	gene-SLC16A1
25	17988331	18006179	31	0.129148	0.124348	gene-GP2
25	18009948	18028531	31	0.129148	0.124348	gene-UMOD
25	18032740	18083980	31	0.129148	0.124348	gene-PDILT
25	18091202	18110000	31	0.129148	0.124348	gene-ACSM5
11	74934682	74946757	34	0.128988	0.113142	gene-FAM228A
11	74947566	74950000	34	0.128988	0.113142	gene-FAM228B
1	149461705	149495892	29	0.128809	0.119514	gene-VPS26C
16	42030001	42034351	16	0.128676	0.0882475	gene-FBXO2
16	42025001	42028522	16	0.128676	0.0882475	gene-FBXO44
16	42020001	42021104	16	0.128676	0.0882475	gene-FBXO6
16	42000001	42003153	16	0.128676	0.0882475	gene-MAD2L2
16	41990001	41990486	16	0.128676	0.0882475	gene-DRAXIN
20	27974734	27974841	31	0.128199	0.114116	gene-LOC112443073
20	28050389	28059516	31	0.128199	0.114116	gene-LOC112443033
26	22330001	22334795	24	0.128154	0.116657	gene-POLL
11	79406009	79413111	47	0.12814	0.125462	gene-OSR1
11	79415591	79416252	47	0.12814	0.125462	gene-LOC112448880
11	79416375	79417860	47	0.12814	0.125462	gene-LOC112448881
29	51005001	51005585	3	0.128083	0.0984469	gene-LOC112444847
29	51000586	51001621	3	0.128083	0.0984469	gene-IFITM3-2
29	50995001	50999509	3	0.128083	0.0984469	gene-LOC101904625
29	50945001	50945741	3	0.128083	0.0984469	gene-LOC613699
29	50930482	50931540	3	0.128083	0.0984469	gene-IFITM3
29	50933707	50934839	3	0.128083	0.0984469	gene-IFITM1
26	22803763	22803877	25	0.127936	0.126517	gene-LOC112444554
26	22790001	22791657	25	0.127936	0.126517	gene-LDB1
15	66700001	66703031	28	0.127846	0.129504	gene-LDLRAD3
23	13836250	13850000	39	0.12779	0.107552	gene-MOCS1
19	23947329	23948259	32	0.127754	0.127325	gene-LOC522582
11	93856668	93857789	22	0.127676	0.134421	gene-LOC786689
11	93871040	93872208	22	0.127676	0.134421	gene-OR1L6
5	19158762	19158835	24	0.127657	0.141921	gene-TRNAK-UUU-10
8	104208977	104210000	25	0.127574	0.147462	gene-TNC
8	104200042	104207997	25	0.127574	0.147462	gene-LOC112447848
19	22335545	22335618	33	0.12756	0.116891	gene-TRNAG-UCC-49
12	24805678	24815774	34	0.127417	0.118056	gene-RFXAP
12	24809884	24812742	34	0.127417	0.118056	gene-LOC101904963
12	24859321	24860453	34	0.127417	0.118056	gene-LOC112449127
12	24775001	24798685	34	0.127417	0.118056	gene-SMAD9
12	24901132	24926099	34	0.127417	0.118056	gene-SERTM1
3	54928476	54940000	9	0.127386	0.110861	gene-KYAT3
7	50670488	50676007	7	0.142201	0.130127	gene-SPATA24
7	50680724	50712175	7	0.142201	0.130127	gene-DNAJC18
7	50732083	50743011	7	0.142201	0.130127	gene-TMEM173
7	50789406	50825000	7	0.142201	0.130127	gene-UBE2D2
7	50720932	50730677	7	0.142201	0.130127	gene-ECSCR
7	9440266	9441226	11	0.117034	0.129619	gene-LOC104968437
7	9453717	9462729	11	0.117034	0.129619	gene-LOC789554
7	9613341	9614292	11	0.117034	0.129619	gene-LOC100847301
7	9634311	9635277	11	0.117034	0.129619	gene-LOC788246
3	70600160	70608405	23	0.12704	0.116348	gene-FPGT
3	69968111	69990582	23	0.12704	0.116348	gene-TYW3
3	69990647	70019349	23	0.12704	0.116348	gene-CRYZ
3	70061225	70180992	23	0.12704	0.116348	gene-ERICH3
3	70608441	70800000	23	0.12704	0.116348	gene-LRRIQ3
3	70209853	70556639	23	0.12704	0.116348	gene-TNNI3K
13	10562582	10576213	18	0.127028	0.127529	gene-SNRPB2
19	22285428	22289737	34	0.126965	0.114632	gene-C19H17orf97
20	71910001	71910526	2	0.126875	0.125696	gene-IGHG1
20	71850001	71853663	2	0.126875	0.125696	gene-LRRC14B
20	71840001	71843772	2	0.126875	0.125696	gene-CCDC127
20	71825001	71827980	2	0.126875	0.125696	gene-SDHA
6	80832575	80895000	33	0.126865	0.143007	gene-EPHA5
6	91885001	91920418	29	0.126864	0.132689	gene-CCNI
6	91919524	91968073	29	0.126864	0.132689	gene-LOC101901983
6	91993543	92003022	29	0.126864	0.132689	gene-CCNG2
6	92284768	92291183	29	0.126864	0.132689	gene-CXCL13
6	92412053	92528461	29	0.126864	0.132689	gene-CNOT6L
6	92579815	92650667	29	0.126864	0.132689	gene-MRPL1
6	91875001	91876725	29	0.126864	0.132689	gene-SEPT11
14	34709468	34709557	25	0.126849	0.112374	gene-LOC112449626
10	36410184	36412842	28	0.126806	0.113926	gene-RHOV
10	36390001	36391630	28	0.126806	0.113926	gene-SPINT1
17	42165822	42194153	30	0.126697	0.117366	gene-LOC104974614
13	5441622	5475003	38	0.126694	0.129101	gene-BTBD3
13	5609200	5771360	38	0.126694	0.129101	gene-LOC107133022
12	86805001	86805692	18	0.126641	0.117776	gene-TMEM255B
12	86801023	86802208	18	0.126641	0.117776	gene-LOC112449101
6	95149117	95149190	27	0.126581	0.110974	gene-TRNAG-CCC-47
20	35821487	35830000	30	0.126536	0.124941	gene-LOC101906686
18	11200001	11203380	20	0.126422	0.120338	gene-FAM92B
19	53416667	53426712	38	0.126405	0.125291	gene-LGALS3BP
19	53603269	53603334	38	0.126405	0.125291	gene-MIR2349
19	53648063	53656999	38	0.126405	0.125291	gene-LOC104975119
19	53657658	53665311	38	0.126405	0.125291	gene-LOC101901951
19	53818479	53821104	38	0.126405	0.125291	gene-LOC112442701
19	53839313	53842544	38	0.126405	0.125291	gene-SOCS3
19	53879038	53882551	38	0.126405	0.125291	gene-LOC104975122
19	53926005	53926733	38	0.126405	0.125291	gene-LOC104975124
19	53926771	53933764	38	0.126405	0.125291	gene-TMEM235
19	53940673	53947960	38	0.126405	0.125291	gene-BIRC5
19	53359818	53384263	38	0.126405	0.125291	gene-C1QTNF1
19	53391299	53407827	38	0.126405	0.125291	gene-CANT1
19	53522646	53555170	38	0.126405	0.125291	gene-USP36
19	53557962	53565510	38	0.126405	0.125291	gene-LOC112442700
19	53757024	53824460	38	0.126405	0.125291	gene-PGS1
19	53849574	53855787	38	0.126405	0.125291	gene-LOC112442703
19	53918877	53924906	38	0.126405	0.125291	gene-LOC507443
19	53950013	53977640	38	0.126405	0.125291	gene-AFMID
19	53977793	53985000	38	0.126405	0.125291	gene-TK1
19	52985001	53334699	38	0.126405	0.125291	gene-RBFOX3
19	53337751	53346914	38	0.126405	0.125291	gene-ENGASE
19	53565768	53645565	38	0.126405	0.125291	gene-CYTH1
19	53693612	53788109	38	0.126405	0.125291	gene-DNAH17
19	53460834	53512593	38	0.126405	0.125291	gene-TIMP2
19	53476307	53485751	38	0.126405	0.125291	gene-CEP295NL
19	52955001	52955071	38	0.126405	0.125291	gene-LOC112442822
21	2302848	2375000	17	0.126388	0.121634	gene-UBE3A
20	28298732	28305000	28	0.12633	0.113581	gene-PARP8
4	28412464	28421958	25	0.126287	0.111119	gene-LOC104971979
4	28399603	28410459	25	0.126287	0.111119	gene-TWISTNB
4	28422954	28554739	25	0.126287	0.111119	gene-TMEM196
11	73169114	73169238	31	0.126221	0.113908	gene-MIR2284Y-1
11	73196942	73198404	31	0.126221	0.113908	gene-LOC101906131
11	73397300	73397373	31	0.126221	0.113908	gene-TRNAC-ACA-55
11	73847257	73847329	31	0.126221	0.113908	gene-TRNAC-GCA-144
11	73088009	73090058	31	0.126221	0.113908	gene-LOC104975340
11	73094982	73133466	31	0.126221	0.113908	gene-DRC1
11	73138579	73184405	31	0.126221	0.113908	gene-SELENOI
11	73205073	73220901	31	0.126221	0.113908	gene-ADGRF3
11	73226232	73256446	31	0.126221	0.113908	gene-HADHB
11	73300768	73317950	31	0.126221	0.113908	gene-GAREM2
11	73459328	73495510	31	0.126221	0.113908	gene-KIF3C
11	73541882	73655433	31	0.126221	0.113908	gene-ASXL2
11	73065001	73094541	31	0.126221	0.113908	gene-OTOF
11	73262062	73298911	31	0.126221	0.113908	gene-HADHA
11	73343467	73408822	31	0.126221	0.113908	gene-RAB10
18	12718613	12730762	30	0.126174	0.117075	gene-LOC101908086
3	30285001	30301875	37	0.126153	0.117192	gene-LOC101901897
3	30270001	30273422	37	0.126153	0.117192	gene-LRIG2
6	28639977	28640000	23	0.126129	0.135079	gene-PDHA2
4	29491313	29495710	23	0.125997	0.122304	gene-SP8
4	29852551	29852623	23	0.125997	0.122304	gene-TRNAC-GCA-36
4	29856093	29856165	23	0.125997	0.122304	gene-TRNAC-GCA-37
4	29859635	29859707	23	0.125997	0.122304	gene-TRNAC-GCA-38
4	28910001	29109424	23	0.125997	0.122304	gene-MACC1
4	29024089	29120852	23	0.125997	0.122304	gene-ITGB8
4	29353395	29474047	23	0.125997	0.122304	gene-ABCB5
3	26480001	26483060	29	0.125933	0.108041	gene-CD2
15	51730001	51736203	35	0.125931	0.125301	gene-LAMTOR1
15	51742234	51745535	35	0.125931	0.125301	gene-ANAPC15
15	51782876	51788148	35	0.125931	0.125301	gene-FOLR3
15	51793457	51804318	35	0.125931	0.125301	gene-FOLR1
15	51808686	51808759	35	0.125931	0.125301	gene-TRNAG-CCC-104
15	51842811	51847286	35	0.125931	0.125301	gene-PHOX2A
15	51846981	51850589	35	0.125931	0.125301	gene-LOC112441638
15	52174692	52174760	35	0.125931	0.125301	gene-MIR139
15	52347412	52351309	35	0.125931	0.125301	gene-LOC112441639
15	51737389	51742158	35	0.125931	0.125301	gene-TOMT
15	51822232	51825799	35	0.125931	0.125301	gene-FOLR2
15	51827640	51842831	35	0.125931	0.125301	gene-INPPL1
15	52302298	52336357	35	0.125931	0.125301	gene-STARD10
15	52351637	52372262	35	0.125931	0.125301	gene-ATG16L2
15	52709681	52730000	35	0.125931	0.125301	gene-P2RY2
15	51877178	52023017	35	0.125931	0.125301	gene-CLPB
15	52131843	52228573	35	0.125931	0.125301	gene-PDE2A
15	52238883	52300620	35	0.125931	0.125301	gene-ARAP1
15	52374154	52631706	35	0.125931	0.125301	gene-FCHSD2
23	12986947	12992104	39	0.125742	0.108063	gene-LOC112443727
23	13087819	13087888	39	0.125742	0.108063	gene-MIR2377
23	13180887	13188820	39	0.125742	0.108063	gene-KCNK16
23	12910601	12951618	39	0.125742	0.108063	gene-GLP1R
23	13060757	13101202	39	0.125742	0.108063	gene-KCNK5
23	13166546	13179715	39	0.125742	0.108063	gene-KCNK17
23	12969788	12976488	39	0.125742	0.108063	gene-SAYSD1
23	13196367	13617596	39	0.125742	0.108063	gene-KIF6
23	13699645	13770000	39	0.125742	0.108063	gene-DAAM2
23	12770001	12888873	39	0.125742	0.108063	gene-DNAH8
23	12766178	12766664	39	0.125742	0.108063	gene-LOC101904084
15	51725001	51729483	34	0.125631	0.124889	gene-LRRC51
10	36746717	36746912	26	0.125624	0.118004	gene-LOC112448626
10	36485786	36488158	26	0.125624	0.118004	gene-CHAC1
10	36505676	36629218	26	0.125624	0.118004	gene-INO80
10	36676860	36719662	26	0.125624	0.118004	gene-EXD1
26	22205001	22305819	25	0.125535	0.115966	gene-BTRC
10	68271653	68271715	39	0.125478	0.120972	gene-LOC112448598
10	68272474	68272547	39	0.125478	0.120972	gene-TRNAI-UAU-2
10	68575401	68575473	39	0.125478	0.120972	gene-TRNAC-ACA-49
10	68465473	68485538	39	0.125478	0.120972	gene-LOC101903945
10	68531910	68731213	39	0.125478	0.120972	gene-PELI2
2	129194242	129198106	30	0.125424	0.126436	gene-RPL11
2	129135001	129138755	30	0.125424	0.126436	gene-LOC101909432
2	129139552	129157129	30	0.125424	0.126436	gene-ELOA
2	129160296	129175132	30	0.125424	0.126436	gene-LOC112443415
2	129130001	129130667	30	0.125424	0.126436	gene-PITHD1
18	12338299	12342308	30	0.125298	0.11777	gene-FOXF1
18	12381318	12383712	30	0.125298	0.11777	gene-FOXC2
18	12389079	12390915	30	0.125298	0.11777	gene-LOC112442267
18	12390973	12395184	30	0.125298	0.11777	gene-FOXL1
18	12478632	12480310	30	0.125298	0.11777	gene-LOC107133330
18	12353890	12373923	30	0.125298	0.11777	gene-MTHFSD
18	12405028	12419171	30	0.125298	0.11777	gene-LOC112442268
10	67619336	67629447	27	0.125266	0.123912	gene-SCN3B
10	67893149	67893222	27	0.125266	0.123912	gene-TRNAE-UUC-49
10	67905981	67906063	27	0.125266	0.123912	gene-TRNAS-GCU-3
10	67994376	68006281	27	0.125266	0.123912	gene-LOC101903890
10	67504611	67518539	27	0.125266	0.123912	gene-SOCS4
10	67525427	67538325	27	0.125266	0.123912	gene-MAPK1IP1L
10	67611547	67629447	27	0.125266	0.123912	gene-LGALS3
10	67842142	67879035	27	0.125266	0.123912	gene-ATG14
10	67343452	67400580	27	0.125266	0.123912	gene-GCH1
10	67450962	67504536	27	0.125266	0.123912	gene-WDHD1
10	67631541	67677220	27	0.125266	0.123912	gene-DLGAP5
10	67753192	67835618	27	0.125266	0.123912	gene-FBXO34
10	67880962	67907898	27	0.125266	0.123912	gene-TBPL2
10	68006270	68119073	27	0.125266	0.123912	gene-KTN1
10	68156343	68159733	27	0.125266	0.123912	gene-LOC112448564
10	67180001	67289994	27	0.125266	0.123912	gene-SAMD4A
21	394115	394978	8	0.125106	0.143873	gene-LOC104968484
21	380612	383372	8	0.125106	0.143873	gene-LOC100300806
21	358282	358975	8	0.125106	0.143873	gene-LOC100300716
21	338069	338789	8	0.125106	0.143873	gene-LOC100301305
21	327153	328006	8	0.125106	0.143873	gene-LOC112443203
21	313657	314504	8	0.125106	0.143873	gene-LOC112443200
21	295001	296882	8	0.125106	0.143873	gene-LOC112443202
21	291538	292826	8	0.125106	0.143873	gene-LOC112443201
19	23974882	23974989	33	0.125081	0.12431	gene-LOC112442765
19	23977629	23978589	33	0.125081	0.12431	gene-LOC520835
10	48894220	48902799	34	0.124968	0.118998	gene-LOC104973154
10	48740019	48761985	34	0.124968	0.118998	gene-LOC112448463
10	49460932	49530000	34	0.124968	0.118998	gene-LOC104973153
10	48892423	49530000	34	0.124968	0.118998	gene-RORA
2	129323170	129328324	26	0.124721	0.126975	gene-LOC104971364
2	129387212	129387319	26	0.124721	0.126975	gene-LOC112443701
2	129611804	129611877	26	0.124721	0.126975	gene-TRNAV-CAC
2	129843561	129847869	26	0.124721	0.126975	gene-TEX46
2	130181310	130185710	26	0.124721	0.126975	gene-C1QC
2	130189864	130192754	26	0.124721	0.126975	gene-C1QA
2	130291203	130294895	26	0.124721	0.126975	gene-LOC112443417
2	130300979	130301055	26	0.124721	0.126975	gene-MIR2284U
2	129321614	129344383	26	0.124721	0.126975	gene-E2F2
2	129368358	129412780	26	0.124721	0.126975	gene-ASAP3
2	129422590	129468347	26	0.124721	0.126975	gene-TCEA3
2	129476738	129485930	26	0.124721	0.126975	gene-ZNF436
2	129499303	129531663	26	0.124721	0.126975	gene-HNRNPR
2	129644026	129646919	26	0.124721	0.126975	gene-HTR1D
2	129769934	129836285	26	0.124721	0.126975	gene-KDM1A
2	129861052	129879089	26	0.124721	0.126975	gene-LACTBL1
2	130166514	130173256	26	0.124721	0.126975	gene-C1QB
2	130225592	130260415	26	0.124721	0.126975	gene-EPHA8
2	130293845	130305000	26	0.124721	0.126975	gene-ZBTB40
2	129665729	129768528	26	0.124721	0.126975	gene-LUZP1
2	129898023	130117852	26	0.124721	0.126975	gene-EPHB2
2	129300001	129301563	26	0.124721	0.126975	gene-LOC101909455
2	129296771	129298371	26	0.124721	0.126975	gene-ID3
2	129250001	129252077	26	0.124721	0.126975	gene-LOC104971363
21	33133582	33138406	21	0.124655	0.115033	gene-LOC112443198
15	52732046	52737364	30	0.124582	0.117683	gene-LOC104974269
15	52754741	52790314	30	0.124582	0.117683	gene-P2RY6
15	52862860	52880000	30	0.124582	0.117683	gene-RELT
15	52798765	52856744	30	0.124582	0.117683	gene-ARHGEF17
7	9656777	9657734	11	0.117034	0.129619	gene-OR7A17
7	9757977	9762972	11	0.117034	0.129619	gene-LOC112441523
7	9984218	9989509	11	0.117034	0.129619	gene-LOC112447331
7	10022868	10023816	11	0.117034	0.129619	gene-LOC100295806
7	10090780	10091650	11	0.117034	0.129619	gene-LOC100295735
7	10104111	10105059	11	0.117034	0.129619	gene-LOC785898
7	10154944	10155916	11	0.117034	0.129619	gene-LOC786840
7	10165200	10166029	11	0.117034	0.129619	gene-LOC512488
7	10208212	10209202	11	0.117034	0.129619	gene-LOC785946
7	10228686	10234184	11	0.117034	0.129619	gene-LOC785981
7	10280900	10281866	11	0.117034	0.129619	gene-LOC786119
7	10296527	10297493	11	0.117034	0.129619	gene-LOC786149
7	10371187	10372159	11	0.117034	0.129619	gene-LOC786202
7	9478942	9491923	11	0.117034	0.129619	gene-LOC789504
7	9728419	9744336	11	0.117034	0.129619	gene-LOC112447503
7	9813345	9814314	11	0.117034	0.129619	gene-LOC516132
7	9908214	9946042	11	0.117034	0.129619	gene-LOC101903003
7	10188124	10202828	11	0.117034	0.129619	gene-LOC513101
7	10234273	10241493	11	0.117034	0.129619	gene-LOC100138633
7	10395465	10400000	11	0.117034	0.129619	gene-LOC512956
7	9792239	10007320	11	0.117034	0.129619	gene-LOC788031
7	9330001	9332631	11	0.117034	0.129619	gene-LOC107131239
12	26706621	26710942	23	0.124397	0.101814	gene-LOC104973559
25	16860228	16867178	32	0.124305	0.114334	gene-ITPRIPL2
25	16882570	16916488	32	0.124305	0.114334	gene-COQ7
17	42226262	42270000	33	0.124133	0.115725	gene-PDGFC
21	2399303	2401551	18	0.124118	0.119389	gene-LOC112443215
2	129243762	129243835	26	0.124019	0.126935	gene-TRNAG-CCC-13
24	37410001	37413273	33	0.12401	0.129425	gene-MYL12A
3	53450001	53451171	22	0.123942	0.110664	gene-LOC112445993
3	53440001	53444422	22	0.123942	0.110664	gene-LRRC8D
7	9266562	9269300	11	0.117034	0.129619	gene-LOC107131308
7	9224013	9224952	11	0.117034	0.129619	gene-LOC785624
11	45778562	45778674	24	0.123865	0.108437	gene-LOC112448952
11	45829014	45838416	24	0.123865	0.108437	gene-C11H2orf40
11	45895851	45906250	24	0.123865	0.108437	gene-LOC112448889
11	45013201	45034289	24	0.123865	0.108437	gene-SLC5A7
11	45551843	45610884	24	0.123865	0.108437	gene-ST6GAL2
11	45721330	45778563	24	0.123865	0.108437	gene-UXS1
11	45853256	45876114	24	0.123865	0.108437	gene-LOC112448780
11	45918919	45990000	24	0.123865	0.108437	gene-NCK2
26	22751848	22754468	26	0.123864	0.121663	gene-HPS6
26	22745001	22749409	26	0.123864	0.121663	gene-ARMH3
11	62288319	62290000	19	0.123546	0.11844	gene-UGP2
5	17672920	17673039	18	0.123511	0.141577	gene-LOC112446836
5	17826834	17836741	18	0.123511	0.141577	gene-C5H12orf29
5	17836736	17932859	18	0.123511	0.141577	gene-CEP290
5	17932896	17984949	18	0.123511	0.141577	gene-TMTC3
5	17793173	17826741	18	0.123511	0.141577	gene-C5H12orf50
25	16750001	16799124	30	0.123392	0.112405	gene-SYT17
29	38342821	38353343	11	0.123212	0.121983	gene-PAG14
29	38376388	38385978	11	0.123212	0.121983	gene-PAG16
29	38474550	38483630	11	0.123212	0.121983	gene-PAG21
29	38604864	38614193	11	0.123212	0.121983	gene-PAG1-2
29	38684886	38693885	11	0.123212	0.121983	gene-PAG19
29	39095431	39102372	11	0.123212	0.121983	gene-LOC616004
29	39175142	39184179	11	0.123212	0.121983	gene-LOC520130
29	38217571	38226738	11	0.123212	0.121983	gene-PAG4
29	38428592	38437719	11	0.123212	0.121983	gene-PAG20
29	38645582	38655443	11	0.123212	0.121983	gene-LOC784867
29	38854877	38864063	11	0.123212	0.121983	gene-MGC157408
29	39018151	39026970	11	0.123212	0.121983	gene-PAG17
29	39124144	39133288	11	0.123212	0.121983	gene-MGC157405
29	38900948	38938657	11	0.123212	0.121983	gene-LOC614287
14	34786251	34890000	24	0.123183	0.10951	gene-EYA1
11	74974218	74975000	33	0.122992	0.10821	gene-PFN4
11	93888897	93889839	23	0.122916	0.129506	gene-LOC786610
1	149567935	149585000	27	0.122774	0.114522	gene-DYRK1A
5	19313390	19313493	27	0.122605	0.126397	gene-LOC112446852
7	10456510	10460000	14	0.116132	0.126832	gene-LOC100298773
7	64771810	65120623	32	0.114684	0.12425	gene-GRIA1
7	54312322	54345495	27	0.120815	0.122825	gene-LOC107132646
10	58902918	58904345	26	0.122482	0.132274	gene-LOC112448481
10	58880001	58905040	26	0.122482	0.132274	gene-DMXL2
3	31846421	31855000	34	0.122479	0.119645	gene-ATP5PB
25	7883897	7900000	29	0.122226	0.120954	gene-C25H16orf72
6	8860001	8866616	27	0.122167	0.125549	gene-LOC104972658
1	10488771	10488874	36	0.122129	0.128999	gene-LOC112448277
19	53992202	53995976	37	0.122071	0.120458	gene-SYNGR2
19	54008683	54012230	37	0.122071	0.120458	gene-LOC112442705
19	53996784	54003360	37	0.122071	0.120458	gene-LOC112442706
19	53998522	54025000	37	0.122071	0.120458	gene-TMC8
6	97092067	97105000	39	0.122036	0.107012	gene-LOC112447112
10	40680430	40682137	25	0.12203	0.115362	gene-LOC100296164
10	40000001	40746751	25	0.12203	0.115362	gene-MDGA2
2	128863805	128863915	34	0.121973	0.124613	gene-LOC112443609
2	129073253	129073360	34	0.121973	0.124613	gene-LOC112443709
2	129110550	129115907	34	0.121973	0.124613	gene-GALE
2	129115953	129120410	34	0.121973	0.124613	gene-LYPLA2
2	128780001	128780184	34	0.121973	0.124613	gene-IL22RA1
2	128788338	128840349	34	0.121973	0.124613	gene-MYOM3
2	128924241	128937880	34	0.121973	0.124613	gene-SRSF10
2	128938564	128942609	34	0.121973	0.124613	gene-PNRC2
2	129001503	129038262	34	0.121973	0.124613	gene-CNR2
2	129056429	129079507	34	0.121973	0.124613	gene-FUCA1
2	129091584	129109719	34	0.121973	0.124613	gene-HMGCL
12	86765001	86766529	19	0.121917	0.11394	gene-GRK1
12	86745001	86746925	19	0.121917	0.11394	gene-ATP4B
20	35837306	35844841	32	0.121724	0.120344	gene-LOC101906739
20	35877001	35956595	32	0.121724	0.120344	gene-LIFR
20	35967738	35985000	32	0.121724	0.120344	gene-EGFLAM
24	37265001	37378961	32	0.121716	0.128469	gene-MYOM1
11	78250001	78257448	43	0.121637	0.115917	gene-HS1BP3
5	22977886	22984236	27	0.121595	0.132203	gene-LOC112446655
5	23366263	23372592	27	0.121595	0.132203	gene-SOCS2
5	23473398	23475830	27	0.121595	0.132203	gene-CRADD
5	23846268	23850422	27	0.121595	0.132203	gene-LOC112446656
5	22986217	22995736	27	0.121595	0.132203	gene-LOC107132464
5	23214334	23255510	27	0.121595	0.132203	gene-UBE2N
5	23269759	23300628	27	0.121595	0.132203	gene-MRPL42
5	23191664	23208110	27	0.121595	0.132203	gene-NUDT4
5	22915001	23176157	27	0.121595	0.132203	gene-LOC107132465
3	69636049	69662270	27	0.121524	0.115796	gene-LHX8
3	69156865	69583950	27	0.121524	0.115796	gene-SLC44A5
6	87927792	87927860	22	0.121485	0.12382	gene-LOC112447182
6	88089102	88091362	22	0.121485	0.12382	gene-LOC112447164
6	88180682	88184845	22	0.121485	0.12382	gene-COX18
6	88810806	88814572	22	0.121485	0.12382	gene-CXCL8
6	88887143	88888819	22	0.121485	0.12382	gene-LOC534181
6	88889322	88896877	22	0.121485	0.12382	gene-LOC112447102
6	88897011	88899130	22	0.121485	0.12382	gene-CXCL5
6	88484960	88503330	22	0.121485	0.12382	gene-ALB
6	88511181	88532729	22	0.121485	0.12382	gene-AFP
6	88543285	88570082	22	0.121485	0.12382	gene-AFM
6	88620411	88695809	22	0.121485	0.12382	gene-RASSF6
6	88715161	88723567	22	0.121485	0.12382	gene-LOC112447100
6	88797641	88805569	22	0.121485	0.12382	gene-LOC107132573
6	88187893	88355145	22	0.121485	0.12382	gene-ANKRD17
6	88569217	88608567	22	0.121485	0.12382	gene-LOC100140503
6	88732057	88801474	22	0.121485	0.12382	gene-LOC112447101
25	16423489	16429309	38	0.121452	0.110738	gene-RPS15A
25	16433425	16442234	38	0.121452	0.110738	gene-ARL6IP1
25	16509169	16509279	38	0.121452	0.110738	gene-LOC112444380
25	16676824	16704510	38	0.121452	0.110738	gene-CLEC19A
25	16444427	16543755	38	0.121452	0.110738	gene-SMG1
7	54705776	54722188	27	0.120815	0.122825	gene-LOC112447554
10	66599379	66599544	28	0.121399	0.113345	gene-SMIM27
10	66603084	66603155	28	0.121399	0.113345	gene-TRNAC-GCA-130
10	66934385	66938082	28	0.121399	0.113345	gene-LOC107132867
10	67073819	67073889	28	0.121399	0.113345	gene-MIR2292
10	66518532	66532572	28	0.121399	0.113345	gene-BMP4
10	66743404	66750937	28	0.121399	0.113345	gene-LOC112448562
10	66925130	66942894	28	0.121399	0.113345	gene-CDKN3
10	66946893	66961759	28	0.121399	0.113345	gene-CNIH1
10	66982010	66996924	28	0.121399	0.113345	gene-GMFB
10	67014640	67042099	28	0.121399	0.113345	gene-CGRRF1
7	53950001	54284856	27	0.120815	0.122825	gene-ARHGAP26
7	54344784	54491863	27	0.120815	0.122825	gene-NR3C1
7	57536102	57537434	25	0.121258	0.121663	gene-POU4F3
7	57622398	57622505	25	0.121258	0.121663	gene-LOC112447573
7	57699789	57704306	25	0.121258	0.121663	gene-GPR151
7	57759275	57762348	25	0.121258	0.121663	gene-LOC112447556
7	58233486	58233557	25	0.121258	0.121663	gene-TRNAC-GCA-95
7	57796193	58305719	25	0.121258	0.121663	gene-PPP2R2B
7	58457687	58480000	25	0.121258	0.121663	gene-STK32A
14	47545747	47552999	27	0.121077	0.107768	gene-UTP23
2	101193508	101208564	21	0.121074	0.133494	gene-LOC112443034
11	62344372	62360000	20	0.12086	0.113696	gene-VPS54
20	25581177	25586895	26	0.120848	0.119079	gene-FST
20	26268088	26270004	26	0.120848	0.119079	gene-PELO
20	26269305	26275563	26	0.120848	0.119079	gene-LOC112443001
20	25956789	25975148	26	0.120848	0.119079	gene-MOCS2
20	25972515	26081221	26	0.120848	0.119079	gene-ITGA2
20	25400368	25515962	26	0.120848	0.119079	gene-NDUFS4
20	26101730	26283399	26	0.120848	0.119079	gene-ITGA1
1	9283998	9284121	32	0.12082	0.110036	gene-LOC112448320
1	9335873	9340556	32	0.12082	0.110036	gene-LOC104970790
1	9440879	9491324	32	0.12082	0.110036	gene-ADAMTS5
1	9583734	9592432	32	0.12082	0.110036	gene-ADAMTS1
1	9869291	10025000	32	0.12082	0.110036	gene-CYYR1
7	57646577	57698493	25	0.121258	0.121663	gene-TCERG1
7	57475001	57478286	25	0.121258	0.121663	gene-RBM27
7	65274364	65285060	33	0.112545	0.121135	gene-LOC104969225
7	65294687	65315000	33	0.112545	0.121135	gene-FAM114A2
7	65328754	65328857	34	0.111487	0.119923	gene-LOC112447577
25	18130585	18135000	30	0.12062	0.117053	gene-ACSM2B
19	54038762	54038841	38	0.120583	0.117183	gene-MIR2348
19	54025526	54045000	38	0.120583	0.117183	gene-TMC6
6	76367536	76367608	17	0.120533	0.116065	gene-TRNAC-GCA-86
8	112500001	112500974	22	0.120533	0.105987	gene-LOC101903368
8	112475001	112477327	22	0.120533	0.105987	gene-TMEM18
19	22270001	22274332	34	0.120493	0.108174	gene-RFLNB
4	30029302	30029874	24	0.120445	0.115792	gene-LOC613345
4	29981542	30090000	24	0.120445	0.115792	gene-LOC104971984
15	66419007	66431066	33	0.120286	0.111335	gene-LOC104974303
20	27733625	27735000	29	0.120238	0.115099	gene-ISL1
10	100651581	100675000	39	0.120102	0.0927216	gene-LOC101907140
8	102805001	102832522	30	0.120081	0.140361	gene-RGS3
15	51675001	51678777	36	0.120035	0.118657	gene-NUMA1
13	46729068	46729149	35	0.119971	0.130632	gene-MIR2285M-2
13	46756059	46756166	35	0.119971	0.130632	gene-LOC112449426
13	46814220	46814289	35	0.119971	0.130632	gene-LOC112449447
13	47195636	47195743	35	0.119971	0.130632	gene-LOC112449419
13	47421385	47429846	35	0.119971	0.130632	gene-TMEM230
13	47470457	47479086	35	0.119971	0.130632	gene-LOC112449306
13	47484241	47486262	35	0.119971	0.130632	gene-LOC107133053
13	47487785	47487891	35	0.119971	0.130632	gene-LOC112449391
13	47548052	47560621	35	0.119971	0.130632	gene-PROKR2
13	46836944	46912620	35	0.119971	0.130632	gene-ZMYND11
13	47086006	47091045	35	0.119971	0.130632	gene-PRND
13	47430403	47436478	35	0.119971	0.130632	gene-PCNA
13	47546316	47547433	35	0.119971	0.130632	gene-LOC787679
13	46570001	46821616	35	0.119971	0.130632	gene-DIP2C
13	47039936	47060168	35	0.119971	0.130632	gene-PRNP
13	47205368	47348038	35	0.119971	0.130632	gene-SLC23A2
13	47441799	47498716	35	0.119971	0.130632	gene-CDS2
13	47131127	47190109	35	0.119971	0.130632	gene-RASSF2
13	6660188	6663973	36	0.119967	0.129571	gene-LOC107133025
13	6817181	6909121	36	0.119967	0.129571	gene-ISM1
13	6851998	6885837	36	0.119967	0.129571	gene-LOC112449246
13	6599445	6751436	36	0.119967	0.129571	gene-SPTLC3
13	6933389	7035000	36	0.119967	0.129571	gene-TASP1
12	86735001	86738847	20	0.119837	0.11096	gene-TFDP1
2	84214335	84376926	18	0.119764	0.108503	gene-SLC39A10
2	84375498	84633029	18	0.119764	0.108503	gene-DNAH7
1	285093	289223	20	0.119751	0.125243	gene-LOC112447074
1	419958	423015	20	0.119751	0.125243	gene-LOC100138661
1	427584	432282	20	0.119751	0.125243	gene-LOC107131365
1	1026685	1026758	20	0.119751	0.125243	gene-TRNAG-CCC
1	1040308	1047096	20	0.119751	0.125243	gene-KCNE1
1	210758	214966	20	0.119751	0.125243	gene-LOC112447072
1	217516	257046	20	0.119751	0.125243	gene-LOC101903639
1	260032	269063	20	0.119751	0.125243	gene-LOC618219
1	336199	415481	20	0.119751	0.125243	gene-LOC112447010
1	479367	607186	20	0.119751	0.125243	gene-LOC618212
1	764036	821297	20	0.119751	0.125243	gene-CLIC6
1	882072	1002231	20	0.119751	0.125243	gene-RCAN1
13	46412436	46413097	30	0.119691	0.125033	gene-LOC112449305
13	46436657	46439419	30	0.119691	0.125033	gene-LOC112449304
13	46410001	46480612	30	0.119691	0.125033	gene-LARP4B
1	84102415	84130000	21	0.119678	0.129717	gene-ATP11B
19	24006614	24007574	32	0.119667	0.119492	gene-LOC509525
19	24021134	24022091	32	0.119667	0.119492	gene-LOC509526
19	24039913	24040000	32	0.119667	0.119492	gene-LOC617122
25	18233708	18250000	26	0.119642	0.115409	gene-ACSM1
11	93904490	93905420	24	0.119637	0.126263	gene-LOC786596
11	93911375	93912311	24	0.119637	0.126263	gene-LOC786573
11	93938844	93939945	24	0.119637	0.126263	gene-LOC525818
11	93963961	93965028	24	0.119637	0.126263	gene-OR5C1
11	93972552	93973503	24	0.119637	0.126263	gene-OR1K1
11	94040407	94040518	24	0.119637	0.126263	gene-LOC112448930
11	93986469	93995194	24	0.119637	0.126263	gene-PDCL
11	94008560	94068295	24	0.119637	0.126263	gene-RC3H2
19	22253975	22254051	35	0.119583	0.107822	gene-MIR2336
19	22250001	22250295	35	0.119583	0.107822	gene-VPS53
4	62690001	62917005	28	0.119437	0.113291	gene-BMPER
15	51639395	51642293	36	0.119434	0.11549	gene-IL18BP
15	51625001	51642293	36	0.119434	0.11549	gene-RNF121
25	6190001	6191768	32	0.119408	0.123328	gene-LOC112444296
25	6252036	6262664	32	0.119408	0.123328	gene-LOC112444294
4	63059198	63059273	28	0.119335	0.116001	gene-MIR1814C
20	48681876	48681949	24	0.119331	0.131041	gene-TRNAF-AAA-5
20	49007249	49007382	24	0.119331	0.131041	gene-LOC112443083
20	48811845	48999212	24	0.119331	0.131041	gene-CDH10
6	97143329	97160000	39	0.119323	0.103735	gene-HNRNPD
11	60755001	60756541	21	0.119316	0.117078	gene-B3GNT2
6	94975001	94977702	26	0.119208	0.104953	gene-FGF5
20	38049266	38088646	31	0.119131	0.11247	gene-SKP2
20	38088714	38140880	31	0.119131	0.11247	gene-LMBRD2
20	38154288	38179041	31	0.119131	0.11247	gene-UGT3A2
20	38196220	38230990	31	0.119131	0.11247	gene-LOC525484
20	38298532	38338653	31	0.119131	0.11247	gene-IL7R
20	37998937	38044181	31	0.119131	0.11247	gene-NADK2
20	38238502	38275440	31	0.119131	0.11247	gene-CAPSL
20	38369464	38572403	31	0.119131	0.11247	gene-SPEF2
20	38915314	38995000	31	0.119131	0.11247	gene-PRLR
20	37990001	37993425	31	0.119131	0.11247	gene-RANBP3L
5	80124412	80125000	21	0.11912	0.14135	gene-LOC518980
18	60343694	60358053	24	0.11912	0.11508	gene-LOC618289
18	60378312	60381159	24	0.11912	0.11508	gene-LOC112442374
18	60449535	60455430	24	0.11912	0.11508	gene-LOC101906367
18	60531299	60533456	24	0.11912	0.11508	gene-LOC101907041
18	60595320	60597354	24	0.11912	0.11508	gene-LOC100849068
18	60697003	60702420	24	0.11912	0.11508	gene-LOC112442373
18	60708966	60712375	24	0.11912	0.11508	gene-LOC100139104
18	60856341	60866107	24	0.11912	0.11508	gene-MGC139164
18	60903170	60903249	24	0.11912	0.11508	gene-MIR371
18	60965864	60971513	24	0.11912	0.11508	gene-LOC615600
18	61033753	61041592	24	0.11912	0.11508	gene-LOC112442412
18	61105077	61111487	24	0.11912	0.11508	gene-LOC112442379
18	61131373	61139424	24	0.11912	0.11508	gene-LOC513941
18	61282262	61290355	24	0.11912	0.11508	gene-LOC510904
18	61300942	61306229	24	0.11912	0.11508	gene-LOC514552
18	60320001	60339186	24	0.11912	0.11508	gene-LOC786224
18	60368205	60391224	24	0.11912	0.11508	gene-LOC785408
18	60623723	60638960	24	0.11912	0.11508	gene-LOC100336431
18	60644922	60663749	24	0.11912	0.11508	gene-LOC100336448
18	60741350	60754662	24	0.11912	0.11508	gene-ZNF331
18	60762293	60775487	24	0.11912	0.11508	gene-LOC504861
18	60776910	60802477	24	0.11912	0.11508	gene-DPRX
18	60901225	60925175	24	0.11912	0.11508	gene-NLRP12
18	60977415	60986954	24	0.11912	0.11508	gene-LOC515600
18	60999116	61018640	24	0.11912	0.11508	gene-MGC157082
18	61149913	61172732	24	0.11912	0.11508	gene-LOC112442378
18	61176278	61187989	24	0.11912	0.11508	gene-LOC527385
18	61238704	61255681	24	0.11912	0.11508	gene-MGC138914
18	60400175	60500509	24	0.11912	0.11508	gene-LOC618456
18	60456854	60571083	24	0.11912	0.11508	gene-LOC104968479
18	60507691	60557925	24	0.11912	0.11508	gene-LOC100336208
18	60672539	60691028	24	0.11912	0.11508	gene-ZNF845
18	60937778	61024385	24	0.11912	0.11508	gene-LOC506868
18	61067146	61091548	24	0.11912	0.11508	gene-LOC104968422
18	61197873	61279677	24	0.11912	0.11508	gene-LOC528332
18	61202458	61226125	24	0.11912	0.11508	gene-LOC617141
18	60808150	60847382	24	0.11912	0.11508	gene-LOC532048
18	60300001	60303947	24	0.11912	0.11508	gene-LOC616720
18	60285001	60288275	24	0.11912	0.11508	gene-LOC112442371
7	49163690	49163762	13	0.114022	0.11937	gene-TRNAR-ACG-4
21	33167717	33170000	22	0.118988	0.110141	gene-ODF3L1
15	52930311	52930415	31	0.118978	0.112357	gene-LOC112441698
15	52883305	52940000	31	0.118978	0.112357	gene-FAM168A
3	69120001	69124524	28	0.118961	0.111932	gene-ACADM
10	31698669	31698742	31	0.118868	0.122899	gene-TRNAC-GCA-126
10	32145000	32145204	31	0.118868	0.122899	gene-LOC112448599
10	32538752	32540534	31	0.118868	0.122899	gene-LOC104973117
10	32465655	32473531	31	0.118868	0.122899	gene-LOC112448437
10	32537956	32538833	31	0.118868	0.122899	gene-LOC101904022
10	32243713	32477173	31	0.118868	0.122899	gene-C10H15orf41
10	32547560	32645000	31	0.118868	0.122899	gene-MEIS2
18	11110001	11136855	20	0.118844	0.110142	gene-ZDHHC7
18	11128525	11189030	20	0.118844	0.110142	gene-KIAA0513
1	22189538	22196882	29	0.118837	0.128289	gene-NRIP1
1	22602846	22613763	29	0.118837	0.128289	gene-LOC112447289
1	22783918	22794032	29	0.118837	0.128289	gene-HSPA13
1	22806746	22906522	29	0.118837	0.128289	gene-LOC518080
1	22948040	22966832	29	0.118837	0.128289	gene-RBM11
1	22966712	22989866	29	0.118837	0.128289	gene-LIPI
1	22093787	22297504	29	0.118837	0.128289	gene-LOC107132175
1	22537935	22557035	29	0.118837	0.128289	gene-LOC104976614
1	22617488	22675629	29	0.118837	0.128289	gene-SAMSN1
1	22662050	22677721	29	0.118837	0.128289	gene-LOC112447288
2	136055001	136057924	5	0.118829	0.110469	gene-HSPB7
2	136187635	136190302	5	0.118829	0.110469	gene-LOC788414
2	136066731	136069882	5	0.118829	0.110469	gene-SRARP
2	136089834	136116042	5	0.118829	0.110469	gene-LOC101905127
2	136045001	136049967	5	0.118829	0.110469	gene-CLCNKA
2	136035001	136036686	5	0.118829	0.110469	gene-FAM131C
2	136023398	136023505	5	0.118829	0.110469	gene-LOC112443692
2	136005001	136007537	5	0.118829	0.110469	gene-LOC107131929
2	135970001	135972064	5	0.118829	0.110469	gene-EPHA2
2	135955001	135957357	5	0.118829	0.110469	gene-LOC112443516
2	135910001	135911220	5	0.118829	0.110469	gene-ARHGEF19
2	135880001	135884213	5	0.118829	0.110469	gene-CPLANE2
2	135860001	135864037	5	0.118829	0.110469	gene-FBXO42
19	54049053	54055000	38	0.118757	0.11493	gene-TNRC6C
7	65330348	65340000	35	0.110041	0.118265	gene-MFAP3
7	61283239	61305928	29	0.103526	0.1178	gene-SLC26A2
12	11174216	11174288	34	0.118742	0.111913	gene-TRNAR-CCU-11
12	11197964	11198675	34	0.118742	0.111913	gene-LOC101906638
12	11276301	11276373	34	0.118742	0.111913	gene-TRNAE-UUC-58
12	11333416	11336403	34	0.118742	0.111913	gene-KBTBD6
12	11409772	11414441	34	0.118742	0.111913	gene-KBTBD7
12	11625657	11627077	34	0.118742	0.111913	gene-LOC112449120
12	11655471	11660371	34	0.118742	0.111913	gene-LOC107132986
12	11154016	11240043	34	0.118742	0.111913	gene-ELF1
12	11277082	11300659	34	0.118742	0.111913	gene-WBP4
12	11421971	11478996	34	0.118742	0.111913	gene-MTRF1
12	11478978	11510472	34	0.118742	0.111913	gene-NAA16
12	11594894	11610167	34	0.118742	0.111913	gene-RGCC
12	11140001	11143201	34	0.118742	0.111913	gene-SUGT1
12	11669773	12071895	34	0.118742	0.111913	gene-VWA8
22	9177060	9177133	36	0.118619	0.107795	gene-TRNAK-UUU-30
22	9336060	9336163	36	0.118619	0.107795	gene-LOC112443553
22	9641208	9647808	36	0.118619	0.107795	gene-ARPP21
22	9705214	9705298	36	0.118619	0.107795	gene-MIR128-2
17	55101801	55111047	21	0.118403	0.0990232	gene-PHETA1
17	55095001	55096432	21	0.118403	0.0990232	gene-CUX2
5	19399563	19410000	28	0.118311	0.117481	gene-LOC101906971
5	19393597	19398899	28	0.118311	0.117481	gene-GALNT4
6	20063217	20067764	34	0.118307	0.1149	gene-LOC112447043
6	20169470	20178597	34	0.118307	0.1149	gene-LOC112447045
6	20242654	20245704	34	0.118307	0.1149	gene-LOC107132550
6	20131189	20138489	34	0.118307	0.1149	gene-LOC101905424
6	20160944	20169216	34	0.118307	0.1149	gene-LOC112447044
6	20197716	20255473	34	0.118307	0.1149	gene-LOC101905590
6	20469247	20534048	34	0.118307	0.1149	gene-LOC107132551
6	20698470	20728746	34	0.118307	0.1149	gene-CXXC4
6	19895944	20039487	34	0.118307	0.1149	gene-TET2
6	19805001	19805622	34	0.118307	0.1149	gene-PPA2
17	40805001	40809657	33	0.118276	0.116226	gene-FAM198B
7	61380049	61411558	29	0.103526	0.1178	gene-CSF1R
7	61140001	61194295	29	0.103526	0.1178	gene-PPARGC1B
7	61195050	61318869	29	0.103526	0.1178	gene-PDE6A
10	43734095	43750000	22	0.11807	0.127305	gene-ABHD12B
10	43742883	43750000	22	0.11807	0.127305	gene-PYGL
3	53401643	53401724	23	0.118001	0.105713	gene-MIR2285K-5
10	53352452	53352556	18	0.117984	0.109548	gene-LOC112448664
10	53190001	53416751	18	0.117984	0.109548	gene-TCF12
10	53648547	53779190	18	0.117984	0.109548	gene-ZNF280D
10	53804853	53979340	18	0.117984	0.109548	gene-MNS1
10	53978340	54099111	18	0.117984	0.109548	gene-TEX9
5	23915759	23955000	28	0.117964	0.128839	gene-PLXNC1
2	85397290	85406862	25	0.117853	0.109306	gene-C2H2orf66
2	85630380	85633339	25	0.117853	0.109306	gene-LOC101907169
2	84679217	84716966	25	0.117853	0.109306	gene-STK17B
2	84753804	84759418	25	0.117853	0.109306	gene-LOC112442802
2	85361622	85393074	25	0.117853	0.109306	gene-GTF3C3
2	85236737	85328182	25	0.117853	0.109306	gene-CCDC150
2	85434966	85508402	25	0.117853	0.109306	gene-PGAP1
2	85565529	85640000	25	0.117853	0.109306	gene-ANKRD44
2	84733395	85179868	25	0.117853	0.109306	gene-HECW2
13	3705001	3707224	31	0.117832	0.125961	gene-MKKS
11	44964746	44964853	25	0.117651	0.102984	gene-LOC112448969
24	37210001	37214298	33	0.117621	0.124458	gene-LPIN2
18	38349511	38353225	31	0.11755	0.115465	gene-LOC112442303
18	38680351	38680459	31	0.11755	0.115465	gene-LOC112442463
18	38840589	38840670	31	0.11755	0.115465	gene-TRNAL-UAA-4
18	39027942	39035340	31	0.11755	0.115465	gene-TXNL4B
18	38065001	38083739	31	0.11755	0.115465	gene-LOC112442301
18	38065001	38066231	31	0.11755	0.115465	gene-LOC112442300
18	38710495	38733360	31	0.11755	0.115465	gene-LOC101903067
18	38959648	39007883	31	0.11755	0.115465	gene-PMFBP1
18	39009914	39027609	31	0.11755	0.115465	gene-DHX38
18	39037404	39043561	31	0.11755	0.115465	gene-HP
18	38120579	38365955	31	0.11755	0.115465	gene-ZFHX3
18	38356255	38523970	31	0.11755	0.115465	gene-LOC101902904
18	38524041	38538002	31	0.11755	0.115465	gene-LOC104974823
5	19425448	19430000	27	0.117477	0.116717	gene-LOC112446834
6	8720001	8720326	26	0.117362	0.119667	gene-LOC112447034
8	112284104	112285560	22	0.117314	0.104	gene-LOC112447859
8	112448256	112454274	22	0.117314	0.104	gene-LOC112447860
8	112250001	112306920	22	0.117314	0.104	gene-SNTG2
14	16601777	16602393	27	0.1173	0.113227	gene-LOC112449621
14	16621732	16621805	27	0.1173	0.113227	gene-TRNAM-CAU-11
14	16280001	16293783	27	0.1173	0.113227	gene-LOC100848930
14	16306193	16361061	27	0.1173	0.113227	gene-FBXO32-2
14	16424581	16443170	27	0.1173	0.113227	gene-WDYHV1
14	16454610	16479842	27	0.1173	0.113227	gene-ATAD2
14	16534294	16557528	27	0.1173	0.113227	gene-ZHX1
14	16566023	16597527	27	0.1173	0.113227	gene-C14H8orf76
14	16588070	16609909	27	0.1173	0.113227	gene-FAM83A
14	16714563	16738592	27	0.1173	0.113227	gene-DERL1
14	16620483	16675817	27	0.1173	0.113227	gene-LOC104974006
14	16631179	16698179	27	0.1173	0.113227	gene-TBC1D31
14	16772150	16951996	27	0.1173	0.113227	gene-ZHX2
11	94079636	94080926	24	0.117274	0.123791	gene-LOC112448834
11	94071985	94096161	24	0.117274	0.123791	gene-ZBTB6
11	94081475	94096243	24	0.117274	0.123791	gene-ZBTB26
11	94096260	94100000	24	0.117274	0.123791	gene-RABGAP1
17	67130431	67132302	27	0.117174	0.118617	gene-LOC104974692
17	67173206	67224235	27	0.117174	0.118617	gene-MN1
17	67268864	67330151	27	0.117174	0.118617	gene-PITPNB
17	66959374	66984848	27	0.117174	0.118617	gene-LOC100849610
17	67329882	67409078	27	0.117174	0.118617	gene-LOC101903015
17	67393947	67520000	27	0.117174	0.118617	gene-TTC28
2	100307514	100307586	24	0.117132	0.135786	gene-TRNAC-GCA-22
2	100947601	100977303	24	0.117132	0.135786	gene-LOC104968902
2	101004606	101065000	24	0.117132	0.135786	gene-IKZF2
2	100065001	100507945	24	0.117132	0.135786	gene-ERBB4
6	88915316	88917013	23	0.117098	0.119908	gene-PPBP
7	61318937	61379918	29	0.103526	0.1178	gene-HMGXB3
7	94517926	94518003	23	0.114821	0.117759	gene-MIR2284Z-7
7	94934970	94938363	23	0.114821	0.117759	gene-GPR150
7	95160549	95160660	23	0.114821	0.117759	gene-LOC112447572
7	94687292	94744876	23	0.114821	0.117759	gene-FAM81B
7	94964441	95000205	23	0.114821	0.117759	gene-RFESD
7	94976281	95004830	23	0.114821	0.117759	gene-SPATA9
7	95035879	95121101	23	0.114821	0.117759	gene-RHOBTB3
7	95122125	95132782	23	0.114821	0.117759	gene-GLRX
7	95212709	95286564	23	0.114821	0.117759	gene-ELL2
7	94764388	94867558	23	0.114821	0.117759	gene-TTC37
7	94867667	94922552	23	0.114821	0.117759	gene-ARSK
7	94375001	94398647	23	0.114821	0.117759	gene-MCTP1
7	58553818	58553895	26	0.115894	0.117361	gene-MIR2284Y-7
7	101914220	101917592	26	0.12707	0.117349	gene-LOC107132672
7	102112336	102142130	26	0.12707	0.117349	gene-GIN1
7	102142124	102225206	26	0.12707	0.117349	gene-PPIP5K2
7	102269207	102290471	26	0.12707	0.117349	gene-C7H5orf30
7	102468776	102487846	26	0.12707	0.117349	gene-LOC101906022
7	102607079	102621172	26	0.12707	0.117349	gene-NUDT12
7	101750531	102084447	26	0.12707	0.117349	gene-PAM
7	102226188	102237063	26	0.12707	0.117349	gene-LOC101905593
7	102621153	102665000	26	0.12707	0.117349	gene-LOC101905838
7	53791314	53795994	23	0.120783	0.117039	gene-LOC104969199
7	57395001	57398015	22	0.121421	0.116457	gene-LARS
7	65415116	65416837	37	0.106965	0.116353	gene-SMIM15
7	45648088	45661066	15	0.124472	0.115371	gene-C7H5orf15
7	45755644	45759567	15	0.124472	0.115371	gene-LOC104969171
7	45966235	45972602	15	0.124472	0.115371	gene-CDKN2AIPNL
7	45999657	46001142	15	0.124472	0.115371	gene-LOC112447421
7	46069692	46070954	15	0.124472	0.115371	gene-LOC112447420
3	69063538	69063610	29	0.11693	0.109919	gene-LOC112446107
3	69064217	69064300	29	0.11693	0.109919	gene-LOC112446106
3	69064850	69064929	29	0.11693	0.109919	gene-LOC112446105
3	69060001	69064680	29	0.11693	0.109919	gene-RABGGTB
10	66403675	66403782	32	0.116804	0.110703	gene-LOC112448655
17	57080204	57084736	25	0.116796	0.101924	gene-PEBP1
17	57084904	57099575	25	0.116796	0.101924	gene-LOC107133301
17	57116259	57125000	25	0.116796	0.101924	gene-VSIG10
12	86685001	86704834	23	0.116769	0.1085	gene-TMCO3
12	86680001	86682851	23	0.116769	0.1085	gene-DCUN1D2
12	86660001	86661076	23	0.116769	0.1085	gene-ADPRHL1
12	86644693	86644769	23	0.116769	0.1085	gene-MIR2302
12	86640001	86643899	23	0.116769	0.1085	gene-LOC112449110
12	86620001	86623777	23	0.116769	0.1085	gene-GRTP1
12	86605001	86605278	23	0.116769	0.1085	gene-LAMP1
20	41977554	41999194	36	0.11675	0.119259	gene-C20H5orf22
20	41999297	42122156	36	0.11675	0.119259	gene-DROSHA
20	42204304	42245000	36	0.11675	0.119259	gene-CDH6
23	7314756	7323452	29	0.116715	0.108799	gene-BOLA-DOA
23	7379994	7386713	29	0.116715	0.108799	gene-RXRB
23	7391655	7393772	29	0.116715	0.108799	gene-HSD17B8
23	7394819	7394882	29	0.116715	0.108799	gene-MIR219-2
23	7395561	7399419	29	0.116715	0.108799	gene-RING1
23	7430754	7430827	29	0.116715	0.108799	gene-TRNAG-CCC-147
23	7446289	7451048	29	0.116715	0.108799	gene-RPS18
23	7451340	7453548	29	0.116715	0.108799	gene-B3GALT4
23	7463410	7464809	29	0.116715	0.108799	gene-PFDN6
23	7473582	7483259	29	0.116715	0.108799	gene-TAPBP
23	7481908	7481976	29	0.116715	0.108799	gene-MIR2376
23	7483611	7486903	29	0.116715	0.108799	gene-ZBTB22
23	7487551	7492251	29	0.116715	0.108799	gene-DAXX
23	7569903	7585473	29	0.116715	0.108799	gene-KIFC1
23	7586176	7591948	29	0.116715	0.108799	gene-PHF1
23	7592049	7593652	29	0.116715	0.108799	gene-CUTA
23	7620137	7626296	29	0.116715	0.108799	gene-LOC112443859
23	7626589	7629414	29	0.116715	0.108799	gene-ZBTB9
23	7720255	7725488	29	0.116715	0.108799	gene-LOC516410
23	7921494	7929357	29	0.116715	0.108799	gene-MLN
23	7349361	7378835	29	0.116715	0.108799	gene-COL11A2
23	7386869	7391458	29	0.116715	0.108799	gene-SLC39A7
23	7428092	7446221	29	0.116715	0.108799	gene-VPS52
23	7453802	7463139	29	0.116715	0.108799	gene-WDR46
23	7712941	7719357	29	0.116715	0.108799	gene-BAK1
23	7745424	7821583	29	0.116715	0.108799	gene-ITPR3
23	7814518	7840352	29	0.116715	0.108799	gene-MNF1
23	7877514	7891565	29	0.116715	0.108799	gene-LOC101905527
23	7898377	7914749	29	0.116715	0.108799	gene-LEMD2
23	8037636	8046565	29	0.116715	0.108799	gene-LOC112443824
23	8140142	8254606	29	0.116715	0.108799	gene-GRM4
23	7465580	7473201	29	0.116715	0.108799	gene-RGL2
23	7594077	7625618	29	0.116715	0.108799	gene-SYNGAP1
23	7729476	7737733	29	0.116715	0.108799	gene-LOC100847319
23	7852685	7877221	29	0.116715	0.108799	gene-IP6K3
3	55452772	55453728	26	0.116624	0.121313	gene-LOC104971650
3	55975397	55975469	26	0.116624	0.121313	gene-TRNAD-GUC-6
10	97832024	97832096	50	0.116497	0.0988797	gene-TRNAC-ACA-51
12	10951854	10951950	37	0.11648	0.108757	gene-MIR759
12	11051616	11091324	37	0.11648	0.108757	gene-CNMD
2	121570363	121574976	21	0.116362	0.124432	gene-LOC112442278
2	121575105	121575162	21	0.116362	0.124432	gene-MIR2887-1
2	121770438	121782151	21	0.116362	0.124432	gene-LOC112443213
2	121798962	121804978	21	0.116362	0.124432	gene-LOC112443216
2	122098184	122108098	21	0.116362	0.124432	gene-HCRTR1
2	122270313	122273715	21	0.116362	0.124432	gene-LOC112443317
2	122283640	122286976	21	0.116362	0.124432	gene-LOC100847376
2	122449381	122451386	21	0.116362	0.124432	gene-LOC101902958
2	121790686	121819536	21	0.116362	0.124432	gene-PTP4A2
2	121863961	121870281	21	0.116362	0.124432	gene-LOC112442415
2	121953148	121990029	21	0.116362	0.124432	gene-ADGRB2
2	122077534	122095615	21	0.116362	0.124432	gene-PEF1
2	122107630	122130109	21	0.116362	0.124432	gene-LOC101902428
2	122142700	122153080	21	0.116362	0.124432	gene-TINAGL1
2	122189241	122198209	21	0.116362	0.124432	gene-LOC112442289
2	122223038	122227637	21	0.116362	0.124432	gene-LOC101902843
2	122233161	122256479	21	0.116362	0.124432	gene-SERINC2
2	122295335	122347024	21	0.116362	0.124432	gene-ZCCHC17
2	122301448	122319973	21	0.116362	0.124432	gene-LOC112443306
2	122347179	122372984	21	0.116362	0.124432	gene-SNRNP40
2	121885568	121925107	21	0.116362	0.124432	gene-SPOCD1
2	122012297	122068567	21	0.116362	0.124432	gene-COL16A1
2	122287098	122294639	21	0.116362	0.124432	gene-FABP3
2	122393495	122439471	21	0.116362	0.124432	gene-NKAIN1
2	122527891	122560000	21	0.116362	0.124432	gene-PUM1
14	22904184	22904258	16	0.116248	0.112704	gene-TRNAT-AGU-2
14	23278326	23279575	16	0.116248	0.112704	gene-RPS20
14	23279019	23279086	16	0.116248	0.112704	gene-LOC112449628
14	23293766	23293930	16	0.116248	0.112704	gene-LOC112449630
14	23299045	23300341	16	0.116248	0.112704	gene-MOS
14	23070144	23095949	16	0.116248	0.112704	gene-TGS1
14	23376148	23383137	16	0.116248	0.112704	gene-CHCHD7
14	22640319	22957122	16	0.116248	0.112704	gene-XKR4
14	23135523	23244752	16	0.116248	0.112704	gene-LYN
14	23323708	23375661	16	0.116248	0.112704	gene-PLAG1
14	23034272	23070127	16	0.116248	0.112704	gene-TMEM68
10	56780001	56780539	21	0.116239	0.117641	gene-WDR72
22	8625001	8628163	37	0.116175	0.104498	gene-LOC112443446
7	46145256	46145362	15	0.124472	0.115371	gene-LOC112447578
13	3702526	3702634	32	0.116128	0.122039	gene-LOC112449424
18	61322276	61325000	25	0.116089	0.110827	gene-LOC525820
14	16238531	16250445	31	0.116085	0.106645	gene-LOC112449620
14	16071630	16112796	31	0.116085	0.106645	gene-FAM91A1
14	16143323	16159206	31	0.116085	0.106645	gene-ANXA13
14	16167582	16200582	31	0.116085	0.106645	gene-LOC112449619
14	16228953	16241276	31	0.116085	0.106645	gene-KLHL38
14	15925001	16037574	31	0.116085	0.106645	gene-FER1L6
8	102706347	102706479	29	0.116029	0.134598	gene-LOC112447911
23	7114327	7122816	33	0.115955	0.105138	gene-BOLA-DOB
23	7160656	7169313	33	0.115955	0.105138	gene-LOC618733
23	7025001	7026875	33	0.115955	0.105138	gene-GCLC
23	7035501	7055197	33	0.115955	0.105138	gene-DSB
23	7096987	7113266	33	0.115955	0.105138	gene-BOLA-DYB
23	7138819	7146579	33	0.115955	0.105138	gene-TAP2
23	7173031	7177044	33	0.115955	0.105138	gene-PSMB8
23	7072087	7077975	33	0.115955	0.105138	gene-BOLA-DYA
6	94868836	94888990	15	0.115928	0.100747	gene-PRDM8
6	94579876	94757659	15	0.115928	0.100747	gene-ANTXR2
13	31612183	31616088	28	0.115914	0.116321	gene-LOC112449275
13	32138697	32138783	28	0.115914	0.116321	gene-LOC112449449
13	31653815	31661745	28	0.115914	0.116321	gene-VIM
13	32056458	32079443	28	0.115914	0.116321	gene-HACD1
13	32181027	32226371	28	0.115914	0.116321	gene-TMEM236
13	32374889	32459129	28	0.115914	0.116321	gene-SLC39A12
13	31562294	31653886	28	0.115914	0.116321	gene-TRDMT1
13	31731848	31896009	28	0.115914	0.116321	gene-ST8SIA6
13	32099311	32162674	28	0.115914	0.116321	gene-STAM
13	32239952	32353451	28	0.115914	0.116321	gene-MRC1
13	31535001	31535596	28	0.115914	0.116321	gene-CUBN
2	26544086	26554136	38	0.11591	0.126212	gene-SSB
2	26545874	26545981	38	0.11591	0.126212	gene-LOC112443694
2	26554283	26556135	38	0.11591	0.126212	gene-LOC112442557
2	26613240	26618778	38	0.11591	0.126212	gene-PHOSPHO2
2	26710476	26713105	38	0.11591	0.126212	gene-LOC112442558
2	26713497	26713604	38	0.11591	0.126212	gene-LOC112443678
2	26781862	26781934	38	0.11591	0.126212	gene-TRNAR-UCU-2
2	27258415	27258518	38	0.11591	0.126212	gene-LOC112443601
2	26534518	26545293	38	0.11591	0.126212	gene-METTL5
2	26570153	26589955	38	0.11591	0.126212	gene-KLHL23
2	26618435	26643283	38	0.11591	0.126212	gene-CCDC173
2	26643720	26689540	38	0.11591	0.126212	gene-PPIG
2	26694290	26733023	38	0.11591	0.126212	gene-FASTKD1
2	26751095	26763565	38	0.11591	0.126212	gene-LOC104971168
2	26753217	26774748	38	0.11591	0.126212	gene-BBS5
2	27068203	27092072	38	0.11591	0.126212	gene-DHRS9
2	27226322	27233030	38	0.11591	0.126212	gene-G6PC2
2	27269370	27315000	38	0.11591	0.126212	gene-NOSTRIN
2	26315001	26517619	38	0.11591	0.126212	gene-UBR3
2	26734649	26750934	38	0.11591	0.126212	gene-KLHL41
2	26855510	27031117	38	0.11591	0.126212	gene-LRP2
2	27112287	27212706	38	0.11591	0.126212	gene-ABCB11
2	27248533	27264673	38	0.11591	0.126212	gene-SPC25
7	45263768	45274033	15	0.124472	0.115371	gene-LOC112447416
15	51550001	51553384	37	0.115844	0.111748	gene-TRPC2
15	51545545	51545617	37	0.115844	0.111748	gene-MIR2317
14	15920001	15920873	30	0.115719	0.106038	gene-LOC101907615
17	40684456	40686878	31	0.115592	0.106953	gene-LOC112442031
7	45663909	45690712	15	0.124472	0.115371	gene-VDAC1
7	45707627	45718468	15	0.124472	0.115371	gene-LOC112447417
7	45768917	45800960	15	0.124472	0.115371	gene-TCF7
7	45805397	45817464	15	0.124472	0.115371	gene-SKP1
7	45843017	45867789	15	0.124472	0.115371	gene-PPP2CA
7	45892748	45944520	15	0.124472	0.115371	gene-CDKL3
7	45944973	45957592	15	0.124472	0.115371	gene-UBE2B
7	46067247	46118400	15	0.124472	0.115371	gene-JADE2
7	46170217	46243672	15	0.124472	0.115371	gene-SEC24A
7	46249329	46250000	15	0.124472	0.115371	gene-CAMLG
7	45732795	45772096	15	0.124472	0.115371	gene-LOC104969173
7	45868015	45878262	15	0.124472	0.115371	gene-LOC112447418
7	45250001	45550623	15	0.124472	0.115371	gene-FSTL4
7	46121797	46141821	15	0.124472	0.115371	gene-LOC104972839
7	46133104	46163331	15	0.124472	0.115371	gene-SAR1B
7	53765001	53765315	24	0.118747	0.114864	gene-LOC100847454
7	53725001	53729331	24	0.118747	0.114864	gene-FGF1
7	49091395	49091471	15	0.111408	0.112802	gene-MIR874
7	10479068	10480001	13	0.102047	0.11273	gene-LOC100301104
7	10493767	10494703	13	0.102047	0.11273	gene-LOC100298850
7	57260201	57262914	20	0.116934	0.112106	gene-LOC112447446
7	57296637	57317430	20	0.116934	0.112106	gene-PLAC8L1
7	57205001	57294268	20	0.116934	0.112106	gene-SH3RF2
7	46263599	46265000	14	0.119023	0.111641	gene-DDX46
7	65477848	65490000	36	0.102111	0.111408	gene-GALNT10
7	37843325	37843411	37	0.105387	0.110579	gene-MIR1271
7	37851238	37855996	37	0.105387	0.110579	gene-NOP16
7	37856219	37857203	37	0.105387	0.110579	gene-HIGD2A
7	37840028	37854464	37	0.105387	0.110579	gene-ARL10
7	37859119	37879373	37	0.105387	0.110579	gene-CLTB
7	37916704	37985671	37	0.105387	0.110579	gene-FAF2
23	7282639	7294779	30	0.115487	0.108454	gene-BRD2
23	7265001	7269361	30	0.115487	0.108454	gene-BOLA-DMA
6	8273251	8276704	16	0.115477	0.114247	gene-TRAM1L1
23	37471804	37472422	25	0.115452	0.108713	gene-LOC112443854
23	37603885	37616905	25	0.115452	0.108713	gene-LOC112443834
23	37835358	37840758	25	0.115452	0.108713	gene-LOC112443871
23	38098535	38100000	25	0.115452	0.108713	gene-ID4
23	37543500	37554974	25	0.115452	0.108713	gene-LOC112443878
23	37100001	37444843	25	0.115452	0.108713	gene-CDKAL1
23	37485135	37569476	25	0.115452	0.108713	gene-E2F3
23	37723594	37834104	25	0.115452	0.108713	gene-MBOAT1
21	31217332	31217458	23	0.115342	0.102413	gene-LOC112443328
21	31140001	31189226	23	0.115342	0.102413	gene-UBE2Q2
21	31210790	31251827	23	0.115342	0.102413	gene-LOC100848238
21	31191109	31217105	23	0.115342	0.102413	gene-FBXO22
3	69055001	69055498	29	0.115228	0.107441	gene-MSH4
23	7250001	7253434	30	0.115226	0.10783	gene-BOLA-DMB
18	61510597	61515000	27	0.115181	0.106397	gene-LOC104974943
18	61501750	61507205	27	0.115181	0.106397	gene-LOC789418
11	77885987	77927967	33	0.115174	0.104368	gene-APOB
16	44308924	44309031	8	0.115174	0.0982584	gene-MIR34A
16	44322689	44322852	8	0.115174	0.0982584	gene-LOC112441908
16	44580083	44580187	8	0.115174	0.0982584	gene-LOC112441936
16	44966036	44972309	8	0.115174	0.0982584	gene-LOC104974445
16	45127458	45128173	8	0.115174	0.0982584	gene-LOC786597
16	44190001	44191026	8	0.115174	0.0982584	gene-LOC104974443
16	44281969	44289486	8	0.115174	0.0982584	gene-LOC104974444
16	44316649	44332651	8	0.115174	0.0982584	gene-LOC101905940
16	44330587	44355191	8	0.115174	0.0982584	gene-GPR157
16	44378232	44407097	8	0.115174	0.0982584	gene-LOC107131287
16	44440381	44465148	8	0.115174	0.0982584	gene-CA6
16	44575685	44617629	8	0.115174	0.0982584	gene-LOC112441839
16	45035440	45057607	8	0.115174	0.0982584	gene-SLC45A1
16	45165036	45190000	8	0.115174	0.0982584	gene-LOC101906278
16	44190001	44243059	8	0.115174	0.0982584	gene-SPSB1
16	44553087	44566771	8	0.115174	0.0982584	gene-ENO1
16	44615889	45030951	8	0.115174	0.0982584	gene-RERE
18	39068791	39080000	33	0.11517	0.113262	gene-DHODH
18	39069310	39077378	33	0.11517	0.113262	gene-LOC107133343
6	88924247	88925219	27	0.115147	0.119525	gene-PF4
6	88946392	88948465	27	0.115147	0.119525	gene-CXCL2
6	88955992	88961064	27	0.115147	0.119525	gene-LOC100847175
6	89061329	89063355	27	0.115147	0.119525	gene-CXCL3
6	89072988	89075128	27	0.115147	0.119525	gene-GRO1
6	88992784	89021897	27	0.115147	0.119525	gene-LOC101906736
6	89092316	89145000	27	0.115147	0.119525	gene-MTHFD2L
1	1076030	1076459	21	0.115136	0.120975	gene-LOC101903444
9	18730884	18730957	23	0.115068	0.100791	gene-TRNAR-CCU-9
9	18779301	18780000	23	0.115068	0.100791	gene-HMGN3
14	22340001	22344612	17	0.115015	0.109333	gene-RP1
2	27581628	27581703	40	0.114995	0.122706	gene-MIR2353
13	76375001	76378268	42	0.11486	0.121865	gene-LOC100847661
13	76393955	76397111	42	0.11486	0.121865	gene-LOC112449341
13	76482209	76482282	42	0.11486	0.121865	gene-TRNAK-UUU-18
13	76516280	76516351	42	0.11486	0.121865	gene-TRNAG-GCC-11
13	77023577	77023649	42	0.11486	0.121865	gene-TRNAC-ACA-62
[truncated: 3,013 more rows]

## Sheet: Supplementary Table S3
Annotation results of SNPs with the top 5% threshold in the xpclr category
chr	start	end	xpclr	GeneName
29	7276501	7285668	26.2138	gene-LOC112444839
29	7665242	7666593	26.2138	gene-LOC112441457
29	7850027	7854000	26.2138	gene-LOC112444877
29	7287540	7296195	26.2138	gene-LOC101905267
29	7358564	7375273	26.2138	gene-LOC512612
29	7375381	7415746	26.2138	gene-CTSC
29	7435971	7441596	26.2138	gene-LOC104976218
29	7501607	7568917	26.2138	gene-RAB38
29	7085001	7201730	26.2138	gene-GRM5
29	7320276	7342164	26.2138	gene-LOC112444873
29	36194006	36199522	22.9275	gene-LOC107131968
29	36375314	36375386	22.9275	gene-TRNAE-UUC-110
29	36735736	36735803	22.9275	gene-MIR584-7
29	36068629	36099960	22.9275	gene-NFRKB
29	36351332	36389421	22.9275	gene-ST14
29	36516553	36534177	22.9275	gene-ADAMTS8
29	36628870	36670395	22.9275	gene-LOC112444895
29	36891004	36922376	22.9275	gene-LOC101907357
29	36040191	36069672	22.9275	gene-TMEM45B
29	36100990	36199780	22.9275	gene-PRDM10
29	36263024	36325618	22.9275	gene-APLP2
29	36401291	36460165	22.9275	gene-ZBTB44
29	36560406	36582521	22.9275	gene-ADAMTS15
29	36942604	36975300	22.9275	gene-SNX19
29	30118719	30122349	14.4395	gene-LOC112444870
29	30634348	30643531	14.4395	gene-LOC112444872
29	30010001	30352347	14.4395	gene-KIRREL3
28	40707399	40707471	19.3143	gene-TRNAC-GCA-260
28	41000072	41000167	19.3143	gene-MIR346
28	41205913	41206020	19.3143	gene-LOC112444780
28	41218619	41218722	19.3143	gene-LOC112444790
28	41160833	41238276	19.3143	gene-WAPL
28	41312818	41322731	19.3143	gene-OPN4
28	41325441	41384910	19.3143	gene-LDB3
28	40404329	41089781	19.3143	gene-GRID1
28	26396038	26410949	14.6047	gene-LOC101903896
28	26944287	26948252	14.6047	gene-LOC104976195
28	27067755	27072686	14.6047	gene-PCBD1
28	27099271	27103848	14.6047	gene-LOC112444743
28	26369992	26380575	14.6047	gene-TYSND1
28	26382359	26395931	14.6047	gene-SAR1A
28	26418191	26456501	14.6047	gene-PPA1
28	26507229	26577673	14.6047	gene-LRRC20
28	26636790	26643883	14.6047	gene-NODAL
28	26783282	26787935	14.6047	gene-PRF1
28	26787992	26825491	14.6047	gene-LOC112444741
28	26937386	26952734	14.6047	gene-TBATA
28	27096037	27099777	14.6047	gene-LOC101904191
28	27225649	27260659	14.6047	gene-LOC112444767
28	26293094	26345875	14.6047	gene-H2AFY2
28	26341582	26363332	14.6047	gene-AIFM2
28	26468626	26488337	14.6047	gene-NPFFR1
28	26606678	26627920	14.6047	gene-EIF4EBP2
28	26677214	26761303	14.6047	gene-PALD1
28	26827372	26922566	14.6047	gene-ADAMTS14
28	26973443	27026786	14.6047	gene-SGPL1
28	17771044	17774212	15.0774	gene-LOC112444742
28	17886796	17886869	15.0774	gene-TRNAG-CCC-178
28	18270658	18274152	15.0774	gene-LOC100139549
28	18021173	18025813	15.0774	gene-LOC112444729
28	17600001	17760029	15.0774	gene-CABCOCO1
28	17916446	18109437	15.0774	gene-ARID5B
28	18280635	18472006	15.0774	gene-RTKN2
28	18469507	18497017	15.0774	gene-ZNF365
28	17200685	17200792	16.94	gene-LOC112444785
28	17383661	17407573	16.94	gene-LOC101904381
28	16488137	16538776	16.94	gene-CDK1
28	17261352	17324477	16.94	gene-TMEM26
28	16636262	16777512	16.94	gene-RHOBTB1
27	1236194	1239183	18.8763	gene-LOC100335608
27	1195806	1252036	18.8763	gene-CLN8
27	1277668	1297860	18.8763	gene-LOC100847320
27	1347262	1408921	18.8763	gene-ARHGEF10
27	1414104	1435389	18.8763	gene-KBTBD11
27	1452597	1516583	18.8763	gene-MYOM2
27	815001	1185274	18.8763	gene-DLGAP2
27	33281798	33285768	17.1156	gene-LOC112444636
27	33312971	33320397	17.1156	gene-STAR
27	33314756	33317148	17.1156	gene-LOC112444637
27	33359219	33360414	17.1156	gene-LOC104976116
27	33359596	33359701	17.1156	gene-LOC112444662
27	33377596	33387859	17.1156	gene-LOC112444613
27	33416452	33421676	17.1156	gene-PLPP5
27	33462771	33462845	17.1156	gene-MIR2400
27	33524478	33526922	17.1156	gene-LOC104976117
27	33527764	33532216	17.1156	gene-LETM2
27	33799705	33799778	17.1156	gene-TRNAG-UCC-62
27	33844983	33845056	17.1156	gene-TRNAG-UCC-63
27	33972093	33972166	17.1156	gene-TRNAG-CCC-172
27	34021666	34021739	17.1156	gene-TRNAG-CCC-173
27	34128052	34143818	17.1156	gene-HTRA4
27	34146045	34152126	17.1156	gene-TM2D2
27	33255001	33269505	17.1156	gene-EIF4EBP1
27	33338509	33348718	17.1156	gene-LSM1
27	33349062	33374595	17.1156	gene-BAG4
27	33387282	33416173	17.1156	gene-DDHD2
27	33426338	33524360	17.1156	gene-NSD3
27	33532088	33546443	17.1156	gene-LOC107131134
27	33285824	33311649	17.1156	gene-ASH2L
27	33880244	34010778	17.1156	gene-TACC1
27	34046229	34127727	17.1156	gene-PLEKHA2
27	34152270	34242502	17.1156	gene-ADAM9
27	34246124	34255000	17.1156	gene-ADAM32
27	33548425	33598542	17.1156	gene-FGFR1
27	2817290	2817392	14.5981	gene-LOC112444668
27	2152327	2162759	14.5981	gene-LOC112444582
27	2149133	2895000	14.5981	gene-CSMD1
26	9420189	9429769	16.868	gene-LOC101902784
26	8950001	9024488	16.868	gene-SGMS1
26	9136245	9208574	16.868	gene-MINPP1
26	9258470	9372178	16.868	gene-PAPSS2
26	9466270	9570657	16.868	gene-PTEN
26	9901177	9950000	16.868	gene-RNLS
26	9379273	9443626	16.868	gene-ATAD1
26	49391207	49391279	18.9587	gene-TRNAC-GCA-246
26	49394361	49394435	18.9587	gene-MIR2397
26	49554320	49558469	18.9587	gene-LOC112444515
26	49567388	49569335	18.9587	gene-LOC112444512
26	49153662	49271965	18.9587	gene-EBF3
26	49348349	49373486	18.9587	gene-C26H10orf143
26	48885001	49095171	18.9587	gene-MGMT
26	49392820	49424025	18.9587	gene-GLRX3
26	45187489	45196819	29.1737	gene-LOC112444517
26	45205508	45215999	29.1737	gene-TEX36
26	45238061	45252523	29.1737	gene-LOC104970852
26	45293683	45297033	29.1737	gene-LOC101902174
26	45372846	45372953	29.1737	gene-LOC112444540
26	45960222	45967681	29.1737	gene-LOC104976004
26	45123530	45159333	29.1737	gene-LOC112444482
26	45252604	45286507	29.1737	gene-EDRF1
26	45300453	45324547	29.1737	gene-UROS
26	45324502	45341335	29.1737	gene-BCCIP
26	45506380	45515978	29.1737	gene-LOC107131896
26	45216800	45223209	29.1737	gene-LOC112444494
26	45341123	45394655	29.1737	gene-DHX32
26	45394746	45505425	29.1737	gene-FANK1
26	45513529	45903613	29.1737	gene-ADAM12
26	45937179	46095000	29.1737	gene-C26H10orf90
26	44433551	44448027	15.3362	gene-LOC112444496
26	44752095	44760058	15.3362	gene-LOC112444501
26	44796661	44805351	15.3362	gene-LOC112444497
26	44335001	44378240	15.3362	gene-EEF1AKMT2
26	44381767	44410583	15.3362	gene-ABRAXAS2
26	44470615	44545455	15.3362	gene-ZRANB1
26	44997231	45014627	15.3362	gene-LOC112444513
26	44335001	44341994	15.3362	gene-FAM53B
26	44545692	44714474	15.3362	gene-CTBP2
26	38326519	38338490	16.3568	gene-LOC112444480
26	38519284	38529664	16.3568	gene-LOC112444511
26	39098709	39098782	16.3568	gene-TRNAG-CCC-166
26	38279792	38319933	16.3568	gene-RAB11FIP2
26	38583033	38611930	16.3568	gene-FAM204A
26	38878591	38880870	16.3568	gene-PRLHR
26	38944705	39017396	16.3568	gene-CACUL1
26	23887977	23900124	18.6367	gene-INA
26	23985829	23985978	18.6367	gene-MIR1307
26	24020725	24022699	18.6367	gene-LOC104975977
26	24038312	24043539	18.6367	gene-CALHM1
26	24059297	24065042	18.6367	gene-CALHM3
26	23739160	23836700	18.6367	gene-NT5C2
26	23784681	23794343	18.6367	gene-C26H6orf52
26	23907903	23939754	18.6367	gene-PCGF6
26	23967688	23982420	18.6367	gene-TAF5
26	23987840	24028890	18.6367	gene-PDCD11
26	24030501	24035854	18.6367	gene-CALHM2
26	24414691	24479875	18.6367	gene-STN1
26	24528061	24590187	18.6367	gene-SLK
26	24591184	24638263	18.6367	gene-COL17A1
26	24686597	24691767	18.6367	gene-SFR1
26	23720001	23734363	18.6367	gene-CNNM2
26	23982411	23987702	18.6367	gene-ATP5MD
26	24161300	24410553	18.6367	gene-SH3PXD2A
26	24695312	24720000	18.6367	gene-CFAP43
26	24086082	24160153	18.6367	gene-NEURL1
25	33808725	33816136	14.9575	gene-TRIM50
25	33820198	33825835	14.9575	gene-NSUN5
25	33897390	33897487	14.9575	gene-MIR3432A-2
25	34038494	34043066	14.9575	gene-CCL26
25	34065906	34069221	14.9575	gene-CCL24
25	34102363	34102435	14.9575	gene-TRNAG-CCC-161
25	34213530	34219037	14.9575	gene-TMEM120A
25	34324812	34332858	14.9575	gene-LOC107131840
25	34345285	34347010	14.9575	gene-HSPB1
25	34400004	34400077	14.9575	gene-TRNAG-CCC-162
25	34408440	34415459	14.9575	gene-LOC104970437
25	34446153	34453895	14.9575	gene-ZP3
25	34503516	34503588	14.9575	gene-TRNAE-UUC-102
25	34576780	34581157	14.9575	gene-POLR2J
25	34587930	34595373	14.9575	gene-ALKBH4
25	33732298	33735393	14.9575	gene-FZD9
25	33771778	33800968	14.9575	gene-FKBP6
25	33825832	33844380	14.9575	gene-LOC518768
25	33846089	33854002	14.9575	gene-LOC104975906
25	34121435	34129512	14.9575	gene-RHBDD2
25	34222290	34255029	14.9575	gene-STYXL1
25	34254162	34266940	14.9575	gene-MDH2
25	34284154	34337310	14.9575	gene-SRRM3
25	34355057	34360401	14.9575	gene-LOC112444342
25	34370210	34392579	14.9575	gene-YWHAG
25	34415456	34428404	14.9575	gene-SSC4D
25	34501341	34509115	14.9575	gene-UPK3B
25	34519526	34524688	14.9575	gene-UPK3BL1
25	34553965	34572242	14.9575	gene-LOC521224
25	34581484	34587872	14.9575	gene-LRWD1
25	34609232	34631298	14.9575	gene-LOC104970450
25	34630464	34659008	14.9575	gene-PRKRIP1
25	34677734	34703030	14.9575	gene-SH2B2
25	33878187	34015906	14.9575	gene-HIP1
25	34188052	34213377	14.9575	gene-POR
25	34464731	34501200	14.9575	gene-DTX2
25	34703180	34730000	14.9575	gene-CUX1
25	34597281	34611518	14.9575	gene-ORAI2
25	33725001	33729479	14.9575	gene-BAZ1B
25	18368348	18372648	15.6704	gene-LOC112444332
25	18449218	18456899	15.6704	gene-THUMPD1
25	18625327	18625400	15.6704	gene-MIR2384
25	18815372	18815445	15.6704	gene-TRNAR-CCU-23
25	19059393	19070776	15.6704	gene-ANKS4B
25	18150001	18210919	15.6704	gene-ACSM2B
25	18233708	18298234	15.6704	gene-ACSM1
25	18305414	18333026	15.6704	gene-LOC789337
25	18426035	18452654	15.6704	gene-ACSM4
25	18483687	18540167	15.6704	gene-ACSM3
25	18540515	18556531	15.6704	gene-ERI2
25	18621776	18681898	15.6704	gene-DCUN1D3
25	18681017	18731212	15.6704	gene-LYRM1
25	18938577	18971386	15.6704	gene-DNAH3
25	18976393	18992770	15.6704	gene-TMEM159
25	19019165	19032298	15.6704	gene-ZP2
25	19074615	19098173	15.6704	gene-CRYM
25	18556282	18617089	15.6704	gene-REXO5
25	19104370	19150000	15.6704	gene-LOC524391
25	16423489	16429309	16.757	gene-RPS15A
25	16433425	16442234	16.757	gene-ARL6IP1
25	16509169	16509279	16.757	gene-LOC112444380
25	16860228	16867178	16.757	gene-ITPRIPL2
25	16676824	16704510	16.757	gene-CLEC19A
25	16929181	16990000	16.757	gene-TMC7
25	17101508	17126996	16.757	gene-GDE1
25	17132647	17155420	16.757	gene-CCP110
25	16444427	16543755	16.757	gene-SMG1
25	16882570	16916488	16.757	gene-COQ7
25	17015073	17093658	16.757	gene-TMC5
25	17159010	17250000	16.757	gene-VPS35L
25	16710906	16799124	16.757	gene-SYT17
24	56666360	56666467	25.1565	gene-LOC112444230
24	56851546	56851651	25.1565	gene-LOC112444246
24	57085922	57090328	25.1565	gene-LOC112444182
24	57180366	57180439	25.1565	gene-TRNAE-CUC-29
24	57588138	57588223	25.1565	gene-MIR122
24	56682340	56740054	25.1565	gene-ONECUT2
24	56787247	56822085	25.1565	gene-FECH
24	56833275	56850112	25.1565	gene-NARS
24	57435470	57451385	25.1565	gene-LOC112444167
24	56867649	57019090	25.1565	gene-ATP8B1
24	57089831	57151428	25.1565	gene-LOC112444181
24	57163781	57550625	25.1565	gene-NEDD4L
24	57536275	57542152	25.1565	gene-LOC107131798
24	56614606	56632904	25.1565	gene-ST8SIA3
24	37635423	37638677	28.6557	gene-LOC101903604
24	37690374	37692454	28.6557	gene-LOC112444210
24	37752307	37752436	28.6557	gene-LOC112444256
24	37403042	37413273	28.6557	gene-MYL12A
24	37417772	37434622	28.6557	gene-MYL12B
24	37418241	37425058	28.6557	gene-LOC107131779
24	37498882	37535210	28.6557	gene-TGIF1
24	37330001	37378961	28.6557	gene-MYOM1
24	37599406	37634203	28.6557	gene-LOC112444209
24	37575089	37876496	28.6557	gene-DLGAP1
24	21138185	21146243	17.2032	gene-C24H18orf21
24	21219283	21219392	17.2032	gene-MIR187
24	21710348	21716048	17.2032	gene-ZNF24
24	21015001	21028841	17.2032	gene-SLC39A6
24	21374709	21455432	17.2032	gene-GALNT1
24	21583218	21608154	17.2032	gene-INO80C
24	21051620	21120400	17.2032	gene-RPRD1A
24	21735775	21785360	17.2032	gene-ZNF397
24	21752619	21775982	17.2032	gene-ZSCAN30
24	21874958	22015000	17.2032	gene-MAPRE2
24	21005001	21006451	17.2032	gene-ELP2
23	7160656	7169313	19.3865	gene-LOC618733
23	7177595	7186556	19.3865	gene-TAP1
23	7210554	7210935	19.3865	gene-H2B-2
23	7233076	7240014	19.3865	gene-LOC112443813
23	7246589	7253434	19.3865	gene-BOLA-DMB
23	7263692	7269361	19.3865	gene-BOLA-DMA
23	7314756	7323452	19.3865	gene-BOLA-DOA
23	7379994	7386713	19.3865	gene-RXRB
23	7391655	7393772	19.3865	gene-HSD17B8
23	7394819	7394882	19.3865	gene-MIR219-2
23	7395561	7399419	19.3865	gene-RING1
23	7430754	7430827	19.3865	gene-TRNAG-CCC-147
23	7446289	7451048	19.3865	gene-RPS18
23	7451340	7453548	19.3865	gene-B3GALT4
23	7463410	7464809	19.3865	gene-PFDN6
23	7473582	7483259	19.3865	gene-TAPBP
23	7481908	7481976	19.3865	gene-MIR2376
23	7483611	7486903	19.3865	gene-ZBTB22
23	7487551	7492251	19.3865	gene-DAXX
23	7569903	7585473	19.3865	gene-KIFC1
23	7586176	7591948	19.3865	gene-PHF1
23	7592049	7593652	19.3865	gene-CUTA
23	7620137	7626296	19.3865	gene-LOC112443859
23	7626589	7629414	19.3865	gene-ZBTB9
23	7720255	7725488	19.3865	gene-LOC516410
23	7921494	7929357	19.3865	gene-MLN
23	7138819	7146579	19.3865	gene-TAP2
23	7173031	7177044	19.3865	gene-PSMB8
23	7186353	7193346	19.3865	gene-PSMB9
23	7282639	7294779	19.3865	gene-BRD2
23	7349361	7378835	19.3865	gene-COL11A2
23	7386869	7391458	19.3865	gene-SLC39A7
23	7428092	7446221	19.3865	gene-VPS52
23	7453802	7463139	19.3865	gene-WDR46
23	7712941	7719357	19.3865	gene-BAK1
23	7745424	7821583	19.3865	gene-ITPR3
23	7814518	7840352	19.3865	gene-MNF1
23	7877514	7891565	19.3865	gene-LOC101905527
23	7898377	7914749	19.3865	gene-LEMD2
23	8037636	8046565	19.3865	gene-LOC112443824
23	7465580	7473201	19.3865	gene-RGL2
23	7594077	7625618	19.3865	gene-SYNGAP1
23	7729476	7737733	19.3865	gene-LOC100847319
23	7852685	7877221	19.3865	gene-IP6K3
23	38704208	38712345	17.9728	gene-LOC112443857
23	39278195	39278267	17.9728	gene-TRNAA-UGC-17
23	39280637	39283267	17.9728	gene-LOC112443866
23	39178907	39266796	17.9728	gene-RNF144B
23	30739630	30740584	23.2352	gene-LOC616658
23	30763288	30764233	23.2352	gene-LOC783311
23	30788953	30789889	23.2352	gene-LOC518468
23	30820854	30821817	23.2352	gene-LOC783203
23	30842496	30843563	23.2352	gene-LOC528373
23	30855514	30856456	23.2352	gene-OR2B6
23	30881508	30882438	23.2352	gene-LOC522315
23	30920733	30928349	23.2352	gene-LOC783041
23	30933682	30947682	23.2352	gene-LOC112443796
23	30943693	30943764	23.2352	gene-TRNAG-GCC-20
23	30944120	30944192	23.2352	gene-TRNAM-CAU-19
23	30948172	30948639	23.2352	gene-HIST1H2BI
23	30948856	30949361	23.2352	gene-LOC104968446
23	30950669	30951191	23.2352	gene-HIST1H3C
23	30963788	30964727	23.2352	gene-HIST1H1B
23	30964774	30965541	23.2352	gene-LOC529277
23	30972333	30976581	23.2352	gene-HIST1H2BB
23	30976757	30977266	23.2352	gene-LOC614970
23	30992060	30992475	23.2352	gene-LOC527645
23	30995071	30995724	23.2352	gene-LOC616868
23	30995925	30996417	23.2352	gene-HIST1H2AG
23	30999120	31000283	23.2352	gene-LOC616819
23	31001740	31002229	23.2352	gene-HIST1H2AJ
23	31002447	31002921	23.2352	gene-LOC100295221
23	31006133	31006206	23.2352	gene-TRNAM-CAU-20
23	31009091	31009163	23.2352	gene-TRNAQ-UUG-9
23	31013001	31013073	23.2352	gene-TRNAQ-CUG-17
23	31019521	31019593	23.2352	gene-TRNAM-CAU-21
23	31020510	31020583	23.2352	gene-TRNAV-AAC-13
23	31022993	31023071	23.2352	gene-MIR2379
23	31023078	31023152	23.2352	gene-TRNAT-AGU-8
23	31025904	31025976	23.2352	gene-TRNAA-AGC-22
23	31026538	31026621	23.2352	gene-TRNAL-UAA-5
23	31031576	31035362	23.2352	gene-LOC100847609
23	31039840	31039914	23.2352	gene-TRNAI-AAU-6
23	31041583	31041657	23.2352	gene-TRNAI-AAU-7
23	31046446	31046520	23.2352	gene-TRNAT-AGU-9
23	31050909	31050982	23.2352	gene-TRNAV-AAC-14
23	31052631	31052713	23.2352	gene-TRNAS-CGA-4
23	31053876	31053949	23.2352	gene-TRNAR-ACG-7
23	31054700	31054773	23.2352	gene-TRNAK-UUU-37
23	31055459	31055533	23.2352	gene-TRNAI-AAU-8
23	31057165	31057238	23.2352	gene-TRNAF-GAA-19
23	31068718	31068812	23.2352	gene-TRNAI-UAU-7
23	31075651	31075724	23.2352	gene-TRNAT-CGU-5
23	31082111	31082218	23.2352	gene-TRNAL-CAA-8
23	31084666	31084774	23.2352	gene-TRNAL-CAA-9
23	31087949	31088021	23.2352	gene-TRNAM-CAU-22
23	31089833	31089906	23.2352	gene-TRNAK-UUU-38
23	31091359	31091431	23.2352	gene-TRNAD-GUC-18
23	31093112	31093185	23.2352	gene-TRNAK-UUU-39
23	31099720	31099827	23.2352	gene-TRNAL-CAA-10
23	31106889	31106977	23.2352	gene-TRNAR-UCU-13
23	31110601	31110683	23.2352	gene-TRNAS-AGA-7
23	31114007	31114079	23.2352	gene-TRNAQ-CUG-18
23	31116196	31116278	23.2352	gene-TRNAS-UGA
23	31119331	31119413	23.2352	gene-TRNAS-AGA-8
23	31119450	31119516	23.2352	gene-MIR7857
23	31121522	31121594	23.2352	gene-TRNAM-CAU-23
23	31124824	31124906	23.2352	gene-TRNAS-AGA-9
23	31129324	31129406	23.2352	gene-TRNAS-AGA-10
23	31135563	31135635	23.2352	gene-TRNAQ-CUG-19
23	31141546	31141628	23.2352	gene-TRNAS-UGA-2
23	31145309	31145381	23.2352	gene-TRNAD-GUC-19
23	31146082	31146164	23.2352	gene-TRNAS-AGA-11
23	31149572	31149654	23.2352	gene-TRNAS-AGA-12
23	31158021	31158103	23.2352	gene-TRNAS-AGA-13
23	31166876	31166948	23.2352	gene-TRNAC-GCA-229
23	31197403	31208237	23.2352	gene-ZNF391
23	31230714	31230787	23.2352	gene-TRNAK-UUU-40
23	31234923	31234995	23.2352	gene-TRNAM-CAU-24
23	31236802	31240259	23.2352	gene-POM121L2
23	31249556	31249639	23.2352	gene-TRNAL-UAA-6
23	31254032	31254106	23.2352	gene-TRNAI-AAU-9
23	31257403	31257477	23.2352	gene-TRNAT-AGU-10
23	31259773	31259846	23.2352	gene-TRNAV-UAC-9
23	31268989	31269062	23.2352	gene-TRNAR-ACG-8
23	31269708	31269782	23.2352	gene-TRNAI-AAU-10
23	31270843	31270915	23.2352	gene-TRNAV-CAC-18
23	31272034	31272106	23.2352	gene-TRNAM-CAU-25
23	31272626	31272708	23.2352	gene-TRNAS-GCU-8
23	31275758	31275840	23.2352	gene-TRNAS-GCU-9
23	31276394	31276477	23.2352	gene-TRNAS-GCU-10
23	31277790	31277864	23.2352	gene-TRNAI-AAU-11
23	31281235	31281307	23.2352	gene-TRNAM-CAU-26
23	31281830	31281912	23.2352	gene-TRNAS-GCU-11
23	31282459	31282541	23.2352	gene-TRNAS-GCU-12
23	31284944	31285026	23.2352	gene-TRNAS-GCU-13
23	31285573	31285655	23.2352	gene-TRNAS-GCU-14
23	31286178	31286250	23.2352	gene-TRNAM-CAU-27
23	31289621	31289695	23.2352	gene-TRNAI-AAU-12
23	31290225	31290298	23.2352	gene-TRNAV-CAC-19
23	31291363	31291437	23.2352	gene-TRNAI-AAU-13
23	31292085	31292158	23.2352	gene-TRNAR-ACG-9
23	31301251	31301324	23.2352	gene-TRNAV-UAC-10
23	31303617	31303691	23.2352	gene-TRNAT-AGU-11
23	31306986	31307060	23.2352	gene-TRNAI-AAU-14
23	31321926	31322009	23.2352	gene-TRNAL-UAA-7
23	31328207	31328280	23.2352	gene-TRNAR-ACG-10
23	31329476	31329558	23.2352	gene-TRNAS-CGA-5
23	31334995	31335068	23.2352	gene-TRNAV-CAC-20
23	31340082	31340156	23.2352	gene-TRNAI-AAU-15
23	31342706	31342780	23.2352	gene-TRNAT-AGU-12
23	31347497	31347570	23.2352	gene-TRNAV-UAC-11
23	31353821	31354438	23.2352	gene-HIST1H2AH
23	31354600	31355276	23.2352	gene-HIST1H2BN
23	31355222	31355586	23.2352	gene-LOC104975679
23	31362333	31363105	23.2352	gene-LOC616611
23	31363298	31363805	23.2352	gene-HIST1H2BJ
23	31373607	31373689	23.2352	gene-TRNAS-GCU-15
23	31380819	31380891	23.2352	gene-TRNAP-CGG-3
23	31389423	31389505	23.2352	gene-TRNAS-GCU-16
23	31395316	31395410	23.2352	gene-TRNAI-UAU-8
23	31399556	31403027	23.2352	gene-LOC112443797
23	31410998	31411071	23.2352	gene-TRNAR-ACG-11
23	31415081	31415154	23.2352	gene-TRNAM-CAU-28
23	31417020	31417093	23.2352	gene-TRNAV-AAC-15
23	31417535	31417608	23.2352	gene-TRNAA-AGC-23
23	31419090	31419163	23.2352	gene-TRNAM-CAU-29
23	31426022	31426095	23.2352	gene-TRNAM-CAU-30
23	31428984	31429057	23.2352	gene-TRNAA-AGC-24
23	31430738	31430811	23.2352	gene-TRNAM-CAU-31
23	31432883	31432956	23.2352	gene-TRNAV-AAC-16
23	31433403	31433476	23.2352	gene-TRNAA-AGC-25
23	31434703	31434776	23.2352	gene-TRNAM-CAU-32
23	31441252	31441325	23.2352	gene-TRNAA-AGC-26
23	31477191	31479100	23.2352	gene-LOC515414
23	31492750	31493865	23.2352	gene-LOC514235
23	31502499	31503905	23.2352	gene-LOC521167
23	31517444	31517518	23.2352	gene-TRNAN-GUU-29
23	31535251	31535341	23.2352	gene-TRNAY-GUA-30
23	31535659	31535749	23.2352	gene-TRNAY-GUA-31
23	31539123	31539196	23.2352	gene-TRNAA-AGC-27
23	31542986	31543078	23.2352	gene-TRNAY-GUA-32
23	31553101	31553174	23.2352	gene-TRNAK-CUU-14
23	31554421	31554493	23.2352	gene-TRNAP-AGG-7
23	31556128	31556200	23.2352	gene-TRNAA-CGC-8
23	31557017	31557090	23.2352	gene-TRNAK-UUU-41
23	31562372	31571059	23.2352	gene-LOC101906692
23	31573431	31573504	23.2352	gene-TRNAV-CAC-21
23	31574308	31574381	23.2352	gene-TRNAR-ACG-12
23	31577996	31578070	23.2352	gene-TRNAT-AGU-13
23	31582636	31582719	23.2352	gene-TRNAL-CAG-5
23	31588641	31595685	23.2352	gene-LOC104975682
23	31674968	31675040	23.2352	gene-TRNAW-CCA-50
23	31676111	31676183	23.2352	gene-TRNAM-CAU-33
23	31678146	31678219	23.2352	gene-TRNAR-ACG-13
23	31678540	31678622	23.2352	gene-TRNAS-AGA-14
23	31681247	31681320	23.2352	gene-TRNAR-UCG-6
23	31683730	31683802	23.2352	gene-TRNAW-CCA-51
23	31687053	31687125	23.2352	gene-TRNAM-CAU-34
23	31687569	31687651	23.2352	gene-TRNAS-UGA-3
23	31688753	31688825	23.2352	gene-TRNAQ-UUG-10
23	31689316	31689388	23.2352	gene-TRNAQ-UUG-11
23	31690922	31697568	23.2352	gene-LOC521580
23	31691008	31691090	23.2352	gene-TRNAS-GCU-17
23	31694278	31694351	23.2352	gene-TRNAR-UCG-7
23	31695648	31695720	23.2352	gene-TRNAM-CAU-35
23	31700564	31701122	23.2352	gene-HIST1H2BM
23	31701399	31701912	23.2352	gene-HIST1H2AM
23	31703665	31704166	23.2352	gene-LOC107131750
23	31712057	31712548	23.2352	gene-LOC104968456
23	31723651	31723725	23.2352	gene-TRNAI-AAU-17
23	30752695	30753640	23.2352	gene-LOC526989
23	30959626	30983167	23.2352	gene-LOC528329
23	30965728	30966235	23.2352	gene-LOC104975676
23	31164810	31186482	23.2352	gene-ZNF184
23	31309021	31316360	23.2352	gene-PRSS16
23	31511571	31523962	23.2352	gene-ABT1
23	31555581	31555655	23.2352	gene-TRNAI-AAU-16
23	31565288	31573268	23.2352	gene-HMGN4
23	31600044	31623247	23.2352	gene-LOC107131749
23	31620138	31633308	23.2352	gene-BTN3A3
23	31643873	31656000	23.2352	gene-LOC786706
23	31686619	31686690	23.2352	gene-TRNAG-GCC-21
23	31724838	31725000	23.2352	gene-LOC518961
23	30930611	30933087	23.2352	gene-LOC783002
23	31585154	31592229	23.2352	gene-BTN1A1
23	31696570	31719510	23.2352	gene-LOC527388
23	31448695	31461527	23.2352	gene-ZNF322
23	30723737	30724682	23.2352	gene-LOC101904987
23	30713670	30714609	23.2352	gene-LOC100849008
22	45549405	45556748	34.7154	gene-LOC104975559
22	46056111	46062755	34.7154	gene-LRTM1
22	45525472	45538531	34.7154	gene-LOC112443465
22	45540764	45561515	34.7154	gene-WNT5A
22	45618846	45651606	34.7154	gene-LOC112443470
22	45245001	45520136	34.7154	gene-ERC2
22	45924531	46245000	34.7154	gene-CACNA2D3
22	39677351	39677421	19.1179	gene-MIR2369
22	39881836	39907955	19.1179	gene-LOC112443461
22	39585001	39799291	19.1179	gene-PTPRG
22	39935526	40023736	19.1179	gene-LOC112443454
22	40106933	40585000	19.1179	gene-FHIT
22	19505001	19567631	20.4103	gene-GRM7
21	64493298	64523336	14.3725	gene-CCNK
21	64523704	64601592	14.3725	gene-CCDC85C
21	64632201	64662702	14.3725	gene-HHIPL1
21	64668943	64685000	14.3725	gene-CYP46A1
21	64189234	64291484	14.3725	gene-BCL11B
21	64414473	64492816	14.3725	gene-SETD3
21	58754140	58756270	14.1369	gene-IFI27L2
21	58353452	58412095	14.1369	gene-PRIMA1
21	58503512	58522952	14.1369	gene-LOC104975434
21	58512235	58525566	14.1369	gene-FAM181A
21	58530358	58579232	14.1369	gene-ASB2
21	58636676	58659061	14.1369	gene-OTUB2
21	58661569	58680062	14.1369	gene-DDX24
21	58680094	58694593	14.1369	gene-LOC514011
21	58734965	58744457	14.1369	gene-IFI27
21	58909846	58923325	14.1369	gene-SERPINA10
21	58050001	58332264	14.1369	gene-UNC79
21	58579421	58617283	14.1369	gene-CCDC197
21	58805185	58909377	14.1369	gene-PPP4R4
21	58933772	59038311	14.1369	gene-SERPINA6
21	58715664	58727005	14.1369	gene-ISG12(B)
20	68078447	68078816	21.8503	gene-LOC101902976
20	67652278	67716829	21.8503	gene-ICE1
20	67807008	68000787	21.8503	gene-ADAMTS16
20	64208754	64208826	14.1125	gene-TRNAC-GCA-215
20	64388947	64389052	14.1125	gene-LOC112443075
20	63880001	64222832	14.1125	gene-SEMA5A
20	40996406	40997227	14.6963	gene-LOC104975283
20	41166837	41166910	14.6963	gene-TRNAG-CCC-132
20	41425515	41425587	14.6963	gene-TRNAW-CCA-45
20	40915158	40995919	14.6963	gene-NPR3
20	41067801	41089687	14.6963	gene-SUB1
20	41323054	41391744	14.6963	gene-MTMR12
20	41439629	41470000	14.6963	gene-GOLPH3
20	41213947	41297707	14.6963	gene-ZFR
20	37936826	37993425	15.441	gene-RANBP3L
20	38049266	38070000	15.441	gene-SKP2
20	37070001	37150649	15.441	gene-CPLANE1
20	37164879	37370342	15.441	gene-NIPBL
20	37571909	37652390	15.441	gene-SLC1A3
20	37998937	38044181	15.441	gene-NADK2
20	27974734	27974841	18.4604	gene-LOC112443073
20	28050389	28059516	18.4604	gene-LOC112443033
20	27733625	27743735	18.4604	gene-ISL1
20	18207481	18207645	26.0025	gene-LOC112443041
20	18201746	18206180	26.0025	gene-SMIM15-2
20	18371097	18422105	26.0025	gene-ERCC8
20	18210349	18371031	26.0025	gene-NDUFAF2
20	18454637	18531446	26.0025	gene-ELOVL7
20	18560122	18650382	26.0025	gene-DEPDC1B
20	18741035	18743312	26.0025	gene-LOC100848933
20	18742879	19190000	26.0025	gene-PDE4D
19	62789435	62795499	20.8575	gene-LOC112442743
19	62858781	62858858	20.8575	gene-MIR2284P
19	62987875	63017116	20.8575	gene-CACNG5
19	63063564	63114957	20.8575	gene-CACNG4
19	63125525	63133136	20.8575	gene-CACNG1
19	63349020	63360359	20.8575	gene-LOC112442744
19	63140389	63292958	20.8575	gene-HELZ
19	63438798	63440393	20.8575	gene-LOC112442745
19	62760001	62975086	20.8575	gene-PRKCA
19	56891276	56896937	14.8564	gene-LOC526163
19	57036023	57043163	14.8564	gene-GPR142
19	57052705	57055495	14.8564	gene-LOC112442753
19	57060034	57064507	14.8564	gene-LOC112442728
19	57067501	57071971	14.8564	gene-LOC112442729
19	57192439	57196471	14.8564	gene-RPL38
19	56900191	56910527	14.8564	gene-CD300LB
19	56936849	56953368	14.8564	gene-CD300A
19	56974299	56987901	14.8564	gene-GPRC5C
19	57046451	57051574	14.8564	gene-BTBD17
19	57082724	57110833	14.8564	gene-KIF19
19	57115978	57146638	14.8564	gene-DNAI2
19	57151006	57186696	14.8564	gene-TTYH2
19	57206144	57246788	14.8564	gene-LOC101907074
19	57654869	57666319	14.8564	gene-LOC112442754
19	56987716	57025878	14.8564	gene-LOC101906311
19	57666045	57890000	14.8564	gene-SDK2
19	46909664	46911430	17.5375	gene-LOC112442681
19	47142556	47145434	17.5375	gene-LOC112442682
19	47322701	47323717	17.5375	gene-LOC101905592
19	47334792	47334864	17.5375	gene-TRNAC-GCA-206
19	47463785	47463857	17.5375	gene-TRNAC-GCA-207
19	46824856	46862874	17.5375	gene-EFCAB3
19	46867491	46878727	17.5375	gene-METTL2A
19	47767170	47770000	17.5375	gene-CYB561
19	46770001	46820647	17.5375	gene-LOC107131538
19	46911551	47035468	17.5375	gene-TLK2
19	47043141	47103169	17.5375	gene-MRC2
19	47400815	47764657	17.5375	gene-TANC2
19	47682327	47710985	17.5375	gene-LOC107131534
19	47110509	47211485	17.5375	gene-MARCH10
19	31750001	31822369	17.4976	gene-HS3ST3A1
19	31855821	31919233	17.4976	gene-LOC112442639
19	32090869	32199802	17.4976	gene-COX10
19	32225403	32265270	17.4976	gene-HS3ST3B1
19	20816662	20821639	14.9126	gene-ABHD15
19	20846332	20847557	14.9126	gene-LOC112442616
19	20871846	20871918	14.9126	gene-MIR2334
19	20922061	20922169	14.9126	gene-LOC112442762
19	20930116	20930187	14.9126	gene-LOC112442820
19	20930326	20930406	14.9126	gene-LOC112442821
19	20953556	20953629	14.9126	gene-TRNAG-UCC-48
19	21238006	21238100	14.9126	gene-MIR423
19	21436617	21436775	14.9126	gene-LOC112442799
19	21515554	21515626	14.9126	gene-TRNAC-GCA-196
19	21628089	21628764	14.9126	gene-BHLHA9
19	21662261	21662368	14.9126	gene-LOC112442781
19	20823479	20827849	14.9126	gene-TP53I13
19	20846074	20864072	14.9126	gene-LOC101904012
19	20848015	20864213	14.9126	gene-ANKRD13B
19	20865342	20873589	14.9126	gene-CORO6
19	21141892	21228698	14.9126	gene-EFCAB5
19	21237744	21283421	14.9126	gene-NSRP1
19	21288233	21300224	14.9126	gene-LOC101904701
19	21290405	21323579	14.9126	gene-SLC6A4
19	21399080	21466752	14.9126	gene-TMIGD1
19	21541965	21579177	14.9126	gene-GOSR1
19	21603441	21620155	14.9126	gene-TRARG1
19	20775001	20810592	14.9126	gene-TAOK1
19	20828255	20843940	14.9126	gene-GIT1
19	21226058	21237687	14.9126	gene-LOC104975001
19	21333632	21374924	14.9126	gene-BLMH
19	21464633	21536706	14.9126	gene-CPD
19	21674397	21775000	14.9126	gene-ABR
19	20877456	21123915	14.9126	gene-SSH2
18	9586739	9591504	15.1346	gene-LOC112442258
18	9606170	9612450	15.1346	gene-LOC112442259
18	9138127	10070000	15.1346	gene-CDH13
18	63950151	63951106	15.3711	gene-LOC617592
18	63963164	63964139	15.3711	gene-LOC520180
18	63969021	63969960	15.3711	gene-LOC520181
18	64034410	64043302	15.3711	gene-LOC508098
18	64048788	64061204	15.3711	gene-MGC157368
18	64066432	64077346	15.3711	gene-LOC104974975
18	64102227	64102731	15.3711	gene-APEG3
18	64108769	64108823	15.3711	gene-MIR2900
18	64283859	64283931	15.3711	gene-TRNAE-UUC-85
18	64363936	64366063	15.3711	gene-USP29
18	64374168	64381721	15.3711	gene-ZIM3
18	64398268	64403897	15.3711	gene-DUXA
18	64537613	64542602	15.3711	gene-LOC789715
18	64587433	64595267	15.3711	gene-LOC512684
18	64657057	64664641	15.3711	gene-LOC112441491
18	64722903	64728227	15.3711	gene-LOC100335593
18	64734933	64739673	15.3711	gene-LOC101906235
18	64788177	64788249	15.3711	gene-TRNAE-UUC-86
18	64788452	64791074	15.3711	gene-LOC100848569
18	64799467	64808868	15.3711	gene-LOC530973
18	64842669	64842776	15.3711	gene-LOC112442476
18	64848218	64850447	15.3711	gene-LOC100141128
18	64880428	64880535	15.3711	gene-LOC112442459
18	63890001	63906986	15.3711	gene-ZFP28
18	63907934	63914769	15.3711	gene-ZNF835
18	64006072	64020032	15.3711	gene-ZIM2
18	64099191	64122748	15.3711	gene-PEG3
18	64123006	64201102	15.3711	gene-LOC789803
18	64418848	64483060	15.3711	gene-LOC523461
18	64450738	64458059	15.3711	gene-AURKC
18	64518264	64525547	15.3711	gene-ZNF304
18	64570856	64595120	15.3711	gene-LOC100296121
18	64632325	64643246	15.3711	gene-LOC528802
18	64682985	64690471	15.3711	gene-LOC527186
18	64698021	64705558	15.3711	gene-ZNF419
18	64716394	64719409	15.3711	gene-LOC107131470
18	64775349	64783109	15.3711	gene-LOC100299025
18	64855723	64877305	15.3711	gene-LOC540014
18	64484398	64513740	15.3711	gene-ZNF543
18	64609622	64619591	15.3711	gene-ZNF548
18	64745829	64767399	15.3711	gene-ZNF550
18	37967378	37970564	19.691	gene-LOC101902852
18	38349511	38353225	19.691	gene-LOC112442303
18	38680351	38680459	19.691	gene-LOC112442463
18	38840589	38840670	19.691	gene-TRNAL-UAA-4
18	38046096	38083739	19.691	gene-LOC112442301
18	38052553	38066231	19.691	gene-LOC112442300
18	38710495	38733360	19.691	gene-LOC101903067
18	38959648	38965000	19.691	gene-PMFBP1
18	38120579	38365955	19.691	gene-ZFHX3
18	38356255	38523970	19.691	gene-LOC101902904
18	38524041	38538002	19.691	gene-LOC104974823
17	69282312	69286246	15.2596	gene-OSM
17	69286219	69287181	15.2596	gene-LOC104974701
17	69378502	69382584	15.2596	gene-RNF215
17	69453193	69467533	15.2596	gene-SEC14L4
17	69518520	69528749	15.2596	gene-SEC14L6
17	69549893	69549965	15.2596	gene-TRNAS-GGA-30
17	69601335	69607796	15.2596	gene-SLC35E4
17	69618398	69623966	15.2596	gene-DUSP18
17	69624115	69628760	15.2596	gene-C17H5orf52
17	69863341	69871056	15.2596	gene-TUG1
17	69918002	69921024	15.2596	gene-LOC112442008
17	69961538	69964345	15.2596	gene-SELENOM
17	69982738	69988677	15.2596	gene-PLA2G3
17	70035086	70041545	15.2596	gene-LOC112442060
17	70094431	70105120	15.2596	gene-PIK3IP1
17	69132609	69203820	15.2596	gene-HORMAD2
17	69261181	69277913	15.2596	gene-LIF
17	69300855	69305374	15.2596	gene-CASTOR1
17	69307673	69336442	15.2596	gene-TBC1D10A
17	69345109	69364407	15.2596	gene-SF3A1
17	69364429	69376683	15.2596	gene-CCDC157
17	69365705	69370026	15.2596	gene-LOC112442057
17	69393458	69421356	15.2596	gene-SEC14L2
17	69407314	69421283	15.2596	gene-LOC101904849
17	69422828	69436701	15.2596	gene-MTFP1
17	69431383	69446331	15.2596	gene-SEC14L3
17	69476792	69486820	15.2596	gene-LOC112441539
17	69491808	69509247	15.2596	gene-LOC101906447
17	69536378	69553460	15.2596	gene-GAL3ST1
17	69537057	69556515	15.2596	gene-LOC112442058
17	69555244	69568689	15.2596	gene-PES1
17	69579593	69596096	15.2596	gene-TCN2
17	69694011	69697935	15.2596	gene-LOC112442059
17	69817839	69861249	15.2596	gene-MORC2
17	69938517	69961377	15.2596	gene-SMTN
17	69970353	69982622	15.2596	gene-INPP5J
17	70004946	70035092	15.2596	gene-RNF185
17	70038559	70093301	15.2596	gene-LIMK2
17	70125939	70130000	15.2596	gene-PATZ1
17	69639873	69793488	15.2596	gene-OSBP2
17	67130431	67132302	18.6658	gene-LOC104974692
17	67912598	67912670	18.6658	gene-TRNAE-CUC-20
17	68012822	68023738	18.6658	gene-HSCB
17	67173206	67224235	18.6658	gene-MN1
17	67268864	67330151	18.6658	gene-PITPNB
17	67974126	68012677	18.6658	gene-CHEK2
17	68029980	68035000	18.6658	gene-CCDC117
17	67329882	67409078	18.6658	gene-LOC101903015
17	67393947	67973022	18.6658	gene-TTC28
17	63220437	63222987	31.1051	gene-LOC101905682
17	63065001	63066606	31.1051	gene-LOC112442052
17	63183518	63193695	31.1051	gene-C17H12orf43
17	63195317	63211740	31.1051	gene-OASL
17	63256437	63262337	31.1051	gene-LOC100296211
17	63266229	63300392	31.1051	gene-ANKRD13A
17	63350074	63365037	31.1051	gene-TCHP
17	63377006	63399503	31.1051	gene-GLTP
17	63377265	63391943	31.1051	gene-LOC112442053
17	63454419	63481625	31.1051	gene-LOC112442054
17	63458108	63518440	31.1051	gene-FAM222A
17	63609601	63628609	31.1051	gene-MVK
17	63628777	63639339	31.1051	gene-MMAB
17	63650233	63696708	31.1051	gene-UBE3B
17	63725979	63768131	31.1051	gene-MYO1H
17	63845550	63961262	31.1051	gene-ACACB
17	63977677	63983575	31.1051	gene-ALKBH2
17	63982718	64006723	31.1051	gene-USP30
17	64019337	64065000	31.1051	gene-SVOP
17	63065001	63121612	31.1051	gene-SPPL3
17	63165814	63182551	31.1051	gene-HNF1A
17	63304645	63347353	31.1051	gene-GIT2
17	63410068	63448313	31.1051	gene-TRPV4
17	63696947	63726375	31.1051	gene-KCTD10
17	63818769	63841781	31.1051	gene-FOXN4
17	63961373	63976150	31.1051	gene-UNG
17	43381105	43381209	15.1274	gene-LOC112442123
17	43356082	43383523	15.1274	gene-CTSO
17	43385846	43403575	15.1274	gene-TDO2
17	43437214	43491951	15.1274	gene-ASIC5
17	43726325	43729760	15.1274	gene-LOC101904168
17	43514977	43577750	15.1274	gene-GUCY1B1
17	43601203	43673445	15.1274	gene-GUCY1A1
17	41294789	41296998	14.0273	gene-LOC112441997
17	41354018	41357566	14.0273	gene-LOC112441998
17	41517841	41517914	14.0273	gene-TRNAG-CCC-112
17	41838295	41838367	14.0273	gene-TRNAC-GCA-192
17	41785258	41910000	14.0273	gene-GRIA2
17	3711370	3713386	14.4516	gene-LOC112442010
17	3834469	3843043	14.4516	gene-SFRP2
17	3842580	3845552	14.4516	gene-LOC104974558
17	3598317	3645418	14.4516	gene-LOC107133269
17	3637996	3659501	14.4516	gene-LOC112442009
17	3953806	3990089	14.4516	gene-TLR2
17	4218294	4297908	14.4516	gene-MND1
17	4346419	4369277	14.4516	gene-LOC101907174
17	3884693	3950853	14.4516	gene-RNF175
17	3995807	4171105	14.4516	gene-TMEM131L
17	4309170	4395000	14.4516	gene-TRIM2
17	2087235	2093085	15.8387	gene-NPY2R
17	2363181	2383378	15.8387	gene-LOC112441988
17	2540687	2599474	15.8387	gene-RBM46
17	2668448	2675094	15.8387	gene-LRAT
17	1765001	1846107	15.8387	gene-TLL1
17	1930675	1977178	15.8387	gene-MAP9
17	14475843	14479288	14.8812	gene-LOC101906545
17	14562331	14562404	14.8812	gene-TRNAK-UUU-24
17	14962071	14966895	14.8812	gene-LOC107131367
17	14684120	14716484	14.8812	gene-USP38
17	14421813	14549723	14.8812	gene-GAB1
17	14972077	15390000	14.8812	gene-LOC112442091
17	14380001	14380115	14.8812	gene-SMARCA5
16	74772059	74773455	16.4574	gene-LOC112441796
16	74904025	74905401	16.4574	gene-LOC112441797
16	74935342	74935477	16.4574	gene-LOC112441901
16	75196716	75196779	16.4574	gene-MIR6121
16	74725693	74734825	16.4574	gene-LOC112441795
16	75466179	75489273	16.4574	gene-CD34
16	75115599	75353862	16.4574	gene-PLXNA2
16	75494003	75509972	16.4574	gene-LOC100848665
16	71259287	71269174	19.0868	gene-LOC112441864
16	71553327	71560636	19.0868	gene-LOC112441866
16	71555560	71556242	19.0868	gene-LOC112441865
16	71719446	71719518	19.0868	gene-TRNAC-GCA-188
16	71840118	71842793	19.0868	gene-LOC112441793
16	71867914	71872152	19.0868	gene-SLC30A1
16	71180689	71252919	19.0868	gene-PPP2R5A
16	71466475	71549865	19.0868	gene-INTS7
16	71577770	71581807	19.0868	gene-LOC112441867
16	71726910	71754047	19.0868	gene-LOC101908531
16	71773295	71785935	19.0868	gene-NEK2
16	71995851	72041299	19.0868	gene-TRAF5
16	72108621	72129714	19.0868	gene-LOC100336777
16	71386036	71466263	19.0868	gene-DTL
16	71591830	71720064	19.0868	gene-LPGAT1
16	71941392	71962740	19.0868	gene-LOC101907023
16	71956886	71973782	19.0868	gene-RD3
16	72055652	72109104	19.0868	gene-RCOR3
16	71175001	71178804	19.0868	gene-TMEM206
16	3876670	3882191	14.7034	gene-AVPR1B
16	4627654	4633651	14.7034	gene-IL19
16	4653251	4656949	14.7034	gene-IL20
16	3755001	3757492	14.7034	gene-RAB7B
16	3826177	3851249	14.7034	gene-RHEX
16	3986147	3999330	14.7034	gene-FAM72A
16	4259291	4284591	14.7034	gene-IKBKE
16	4369657	4391184	14.7034	gene-EIF2D
16	4395488	4423572	14.7034	gene-LOC100847410
16	4423643	4433850	14.7034	gene-DYRK3
16	4468669	4516064	14.7034	gene-MAPKAPK2
16	4551372	4555309	14.7034	gene-IL10
16	4551897	4586748	14.7034	gene-LOC104974370
16	4682081	4687617	14.7034	gene-IL24
16	4687153	4707154	14.7034	gene-FCMR
16	4737688	4753970	14.7034	gene-FCAMR
16	3791042	3815263	14.7034	gene-LOC515828
16	4293881	4367202	14.7034	gene-RASSF5
16	4713346	4730904	14.7034	gene-PIGR
16	3999460	4254158	14.7034	gene-SRGAP2
16	30426474	30426609	25.7929	gene-LOC112441897
16	30874078	30874205	25.7929	gene-LOC112441900
16	30391316	30399899	25.7929	gene-LOC112441825
16	30410284	30506676	25.7929	gene-AHCTF1
16	30588375	30617983	25.7929	gene-SCCPDH
16	30802364	30820745	25.7929	gene-TFB2M
16	30115001	30251796	25.7929	gene-CDC42BPA
16	30506208	30586946	25.7929	gene-KIF28
16	30668106	30671732	25.7929	gene-H3F3C-2
16	30698934	30802211	25.7929	gene-CNST
16	30839273	31115000	25.7929	gene-SMYD3
16	15138176	15142382	18.2648	gene-LOC100848959
16	15141935	15631140	18.2648	gene-BRINP3
15	81745001	81745506	22.978	gene-LOC515862
15	81766763	81767880	22.978	gene-LOC515045
15	81779199	81780129	22.978	gene-LOC100301403
15	81797779	81798733	22.978	gene-LOC509710
15	81930621	81934254	22.978	gene-CNTF
15	81954703	81954776	22.978	gene-TRNAF-GAA-8
15	81972210	81974473	22.978	gene-LOC112441557
15	82340375	82344478	22.978	gene-MPEG1
15	82422736	82423681	22.978	gene-LOC519282
15	82439049	82439991	22.978	gene-LOC107133206
15	82516549	82518022	22.978	gene-LOC107131345
15	82536038	82536984	22.978	gene-LOC785899
15	82584291	82585233	22.978	gene-LOC504200
15	82603506	82604448	22.978	gene-LOC100299686
15	82633055	82635012	22.978	gene-LOC505072
15	82654078	82655265	22.978	gene-OR5A1
15	82665634	82667014	22.978	gene-OR4D6
15	82675579	82676524	22.978	gene-LOC512441
15	82690515	82691451	22.978	gene-LOC514071
15	82702600	82703629	22.978	gene-LOC788587
15	82718942	82720080	22.978	gene-LOC530068
15	82732364	82733481	22.978	gene-OR4D11
15	81814617	81822239	22.978	gene-LOC101907482
15	81845563	81887204	22.978	gene-LPXN
15	82003979	82046793	22.978	gene-LOC518623
15	82061598	82085925	22.978	gene-LOC104974345
15	82088580	82118181	22.978	gene-GAT
15	82128425	82142193	22.978	gene-GLYAT
15	82145086	82160929	22.978	gene-LOC112441481
15	82225472	82275698	22.978	gene-LOC112441663
15	82243190	82258716	22.978	gene-FAM111B
15	82558364	82559310	22.978	gene-LOC100848982
15	81890546	81930250	22.978	gene-ZFP91
15	82180481	82192812	22.978	gene-GLYATL2
15	82295381	82339634	22.978	gene-DTX4
15	80888252	80888341	16.7393	gene-MIR130A
15	80891167	80895699	16.7393	gene-YPEL4
15	80895144	80903793	16.7393	gene-CLP1
15	80907440	80910058	16.7393	gene-LOC112441555
15	80941113	80949866	16.7393	gene-TMX2
15	80950918	80952558	16.7393	gene-SELENOH
15	80960418	80961299	16.7393	gene-LOC101905538
15	81197393	81199096	16.7393	gene-LOC101905743
15	81209581	81212460	16.7393	gene-LOC107131403
15	81279034	81280080	16.7393	gene-LOC524304
15	81304159	81305264	16.7393	gene-LOC615808
15	81371201	81372667	16.7393	gene-OR9Q2
15	81383729	81385093	16.7393	gene-LOC107133203
15	81469309	81470278	16.7393	gene-LOC518442
15	81501210	81501283	16.7393	gene-TRNAE-UUC-73
15	81514121	81515069	16.7393	gene-OR5B2
15	81534617	81535577	16.7393	gene-LOC104968576
15	81560600	81561581	16.7393	gene-LOC615941
15	81568687	81569635	16.7393	gene-LOC509369
15	81600691	81601635	16.7393	gene-LOC504369
15	81614718	81615672	16.7393	gene-OR5B3
15	81629910	81630849	16.7393	gene-LOC513948
15	81649518	81650462	16.7393	gene-LOC617507
15	81654740	81655682	16.7393	gene-LOC784993
15	81671091	81672039	16.7393	gene-LOC506652
15	81680822	81681758	16.7393	gene-LOC784897
15	81694877	81694950	16.7393	gene-TRNAC-ACA-72
15	81697475	81698429	16.7393	gene-LOC782698
15	81717219	81718173	16.7393	gene-LOC784623
15	80750001	80774244	16.7393	gene-SLC43A1
15	80788218	80790864	16.7393	gene-TIMM10
15	80799965	80814028	16.7393	gene-SMTNL1
15	80816067	80829369	16.7393	gene-UBE2L6
15	80849916	80863386	16.7393	gene-SERPING1
15	80908816	80931167	16.7393	gene-ZDHHC5
15	80932181	80940778	16.7393	gene-MED19
15	81213087	81221964	16.7393	gene-LOC112441662
15	81397108	81421347	16.7393	gene-LOC104974344
15	81444653	81445598	16.7393	gene-LOC531571
15	81590170	81593351	16.7393	gene-LOC104968563
15	80863472	80876489	16.7393	gene-LOC112441661
15	80967280	81012627	16.7393	gene-CTNND1
15	71420001	71818082	19.6127	gene-LRRC4C-2
15	5257769	5257842	16.1976	gene-TRNAY-AUA-8
15	5670941	5681601	16.1976	gene-MMP13
15	5903017	5905499	16.1976	gene-LOC100848277
15	5932997	5943936	16.1976	gene-MMP8
15	5779176	5785763	16.1976	gene-MMP3
15	5811626	5820952	16.1976	gene-MMP1
15	5868354	5893877	16.1976	gene-LOC112441463
15	5906752	5916657	16.1976	gene-LOC100336562
15	5950594	5964240	16.1976	gene-MMP27
15	6031819	6089843	16.1976	gene-MMP20
15	6143443	6153611	16.1976	gene-MMP7
15	5477591	5508907	16.1976	gene-DCUN1D5
15	5758480	5768904	16.1976	gene-MMP12
15	5210001	5452161	16.1976	gene-DYNC2H1
15	50481958	50482903	16.5785	gene-OR52K2
15	50513016	50513970	16.5785	gene-LOC617417
15	50541888	50542833	16.5785	gene-OR52K1
15	50558370	50559324	16.5785	gene-OR52M1
15	50598862	50599810	16.5785	gene-LOC521676
15	50619547	50621221	16.5785	gene-LOC618075
15	50655746	50656697	16.5785	gene-LOC518464
15	50681476	50682421	16.5785	gene-OR52B4
15	50728801	50729386	16.5785	gene-LOC785109
15	50783577	50784522	16.5785	gene-LOC506452
15	50872352	50873297	16.5785	gene-LOC100299247
15	50895358	50895667	16.5785	gene-LOC788363
15	50946681	50946754	16.5785	gene-TRNAG-CCC-103
15	50947384	50948389	16.5785	gene-LOC525033
15	50964864	50965884	16.5785	gene-LOC618173
15	51061940	51062012	16.5785	gene-TRNAC-GCA-181
15	51396945	51404827	16.5785	gene-LOC407145
15	51404614	51407888	16.5785	gene-LOC100336836
15	51432806	51436034	16.5785	gene-LOC784427
15	51440111	51443899	16.5785	gene-LOC618664
15	50637410	50650199	16.5785	gene-TRIM21
15	51229041	51242507	16.5785	gene-RHOG
15	51264868	51351806	16.5785	gene-NUP98
15	51357934	51364848	16.5785	gene-CHRNA10
15	51392414	51398858	16.5785	gene-LOC112441549
15	50969956	51010317	16.5785	gene-RRM1
15	51012414	51216983	16.5785	gene-STIM1
15	51243173	51264597	16.5785	gene-PGAP2
15	51351998	51388933	16.5785	gene-ART1
15	51379394	51382672	16.5785	gene-LOC112441636
15	33679010	33683436	21.2277	gene-HSPA8
15	33679548	33679632	21.2277	gene-LOC112441683
15	33680866	33680954	21.2277	gene-LOC112441682
15	34091138	34091212	21.2277	gene-MIR2313
15	33598736	33605809	21.2277	gene-BSX
15	33689070	33794265	21.2277	gene-CLMP
15	34231049	34253814	21.2277	gene-SCN3B-2
15	34309418	34330902	21.2277	gene-ZNF202
15	34315783	34328411	21.2277	gene-LOC112441623
15	34402568	34426197	21.2277	gene-SAAL1
15	34038338	34226170	21.2277	gene-GRAMD1B
15	34443860	34478372	21.2277	gene-TPH1
15	34481855	34570000	21.2277	gene-SERGEF
15	33570001	33584767	21.2277	gene-JHY
15	27741341	27741413	20.9881	gene-TRNAC-ACA-68
15	27889555	27894949	20.9881	gene-TAGLN
15	27951360	27951498	20.9881	gene-LOC112441671
15	28476859	28480251	20.9881	gene-LOC101909375
15	28480086	28487598	20.9881	gene-FXYD2
15	27831373	27858164	20.9881	gene-PAFAH1B2
15	27871650	27887601	20.9881	gene-SIDT2
15	27925051	27975978	20.9881	gene-RNF214
15	27968592	27993821	20.9881	gene-BACE1
15	28497529	28534963	20.9881	gene-FXYD6
15	27585001	27778113	20.9881	gene-SIK3
15	27895049	27924440	20.9881	gene-PCSK7
15	28002374	28074657	20.9881	gene-CEP164
15	28568763	28585000	20.9881	gene-TMPRSS13
15	28095232	28461362	20.9881	gene-DSCAML1
15	23053585	23057205	18.3762	gene-LOC104974191
15	23472420	23710000	18.3762	gene-NCAM1
15	17085413	17085539	15.7818	gene-LOC112441676
15	17347625	17347732	15.7818	gene-LOC112441685
15	17588753	17593172	15.7818	gene-LOC112441607
15	16923123	16929422	15.7818	gene-LOC112441599
15	17267310	17271854	15.7818	gene-SLN
15	17499450	17533128	15.7818	gene-RAB39A
15	16933550	17059053	15.7818	gene-ALKBH8
15	17136596	17196900	15.7818	gene-ELMOD1
15	17377111	17497459	15.7818	gene-SLC35F2
15	17591399	17645000	15.7818	gene-CUL5
15	16645001	16845470	15.7818	gene-GUCY1A2
14	58890001	59343548	20.5871	gene-ZFPM2
14	59887706	59890000	20.5871	gene-LOC112449532
14	33712258	33712331	24.6873	gene-TRNAG-CCC-93
14	34082271	34085967	24.6873	gene-LOC112449515
14	34124660	34124767	24.6873	gene-LOC112449640
14	34131640	34131746	24.6873	gene-LOC112449654
14	33786653	33805075	24.6873	gene-PRDM14
14	34273499	34307892	24.6873	gene-TRAM1
14	34364688	34390731	24.6873	gene-XKR9
14	33834870	34120645	24.6873	gene-NCOA2
14	34328197	34360601	24.6873	gene-LACTB2
14	21448157	21460626	14.7254	gene-ALKAL1
14	21530946	21532930	14.7254	gene-LOC112449553
14	21599106	21599213	14.7254	gene-LOC112449643
14	21608254	21609250	14.7254	gene-NPBWR1
14	22141772	22141845	14.7254	gene-TRNAG-UCC-33
14	22150870	22150941	14.7254	gene-TRNAC-GCA-175
14	22229925	22231726	14.7254	gene-SOX17
14	22259397	22259470	14.7254	gene-TRNAG-CCC-91
14	22335446	22344612	14.7254	gene-RP1
14	21533010	21553607	14.7254	gene-LOC104974017
14	21714448	21737924	14.7254	gene-OPRK1
14	21924526	21955493	14.7254	gene-RGS20
14	21961030	21989988	14.7254	gene-TCEA1
14	21993389	22011142	14.7254	gene-LYPLA1
14	22055476	22073285	14.7254	gene-LOC101906669
14	21492811	21533007	14.7254	gene-RB1CC1
14	21853764	21927850	14.7254	gene-ATP6V1H
14	22011236	22023134	14.7254	gene-MRPL15
14	15553532	15561136	16.2777	gene-NDUFB9
14	15571208	15573558	16.2777	gene-LOC112449618
14	15616491	15618384	16.2777	gene-TRMT12
14	15646741	15649997	16.2777	gene-LOC531462
14	15087920	15140942	16.2777	gene-WASHC5
14	15144668	15167737	16.2777	gene-SQLE
14	15560972	15592473	16.2777	gene-TATDN1
14	15674943	15722010	16.2777	gene-TMEM65
14	14865001	15087888	16.2777	gene-NSMCE2
14	15178240	15204856	16.2777	gene-ZNF572
14	15392008	15553664	16.2777	gene-MTSS1
14	15592982	15607722	16.2777	gene-RNF139
14	15864186	15865000	16.2777	gene-FER1L6
13	37790009	37791289	23.758	gene-LOC112449373
13	38184620	38189974	23.758	gene-LOC104973774
13	38233810	38234046	23.758	gene-LOC112449402
13	38240340	38250803	23.758	gene-MGME1
13	38329878	38333928	23.758	gene-PET117
13	38404255	38419068	23.758	gene-ZNF133
13	38442184	38445203	23.758	gene-LOC101906934
13	38593260	38595201	23.758	gene-SMIM26
13	38632471	38632544	23.758	gene-TRNAG-CCC-82
13	37756662	37789270	23.758	gene-LOC515755
13	37839890	37856883	23.758	gene-LOC112449282
13	37855213	37876512	23.758	gene-LOC112449281
13	37954769	37979552	23.758	gene-DSTN
13	38053938	38080188	23.758	gene-BANF2
13	38149841	38164367	23.758	gene-LOC107133045
13	38215109	38240222	23.758	gene-SNX5
13	38333656	38360022	23.758	gene-KAT14
13	38454845	38471443	23.758	gene-LOC539166
13	38480517	38533139	23.758	gene-DZANK1
13	38547296	38554883	23.758	gene-RBBP9
13	38561367	38592474	23.758	gene-SEC23B
13	38599454	38603064	23.758	gene-LOC112449284
13	37645001	37746443	23.758	gene-PCSK2
13	37877529	37915849	23.758	gene-BFSP1
13	37984309	38032592	23.758	gene-RRBP1
13	38271777	38300520	23.758	gene-OVOL2
13	38533441	38546662	23.758	gene-POLR3F
13	38600342	38645000	23.758	gene-DTD1
13	29514517	29514641	14.8967	gene-LOC112449448
13	29674361	29683416	14.8967	gene-RPP38
13	29422629	29430901	14.8967	gene-LOC112449273
13	29492644	29517412	14.8967	gene-HSPA14
13	29527148	29551011	14.8967	gene-SUV39H2
13	29551961	29589081	14.8967	gene-DCLRE1C
13	29595903	29612566	14.8967	gene-MEIG1
13	29624338	29653206	14.8967	gene-OLAH
13	29654007	29660465	14.8967	gene-ACBD7
13	29664277	29674211	14.8967	gene-LOC101908238
13	29681994	29742423	14.8967	gene-NMT2
13	29214361	29292558	14.8967	gene-FAM107B
13	29470660	29492325	14.8967	gene-CDNF
13	29781597	29913838	14.8967	gene-FAM171A1
12	69480605	69673310	15.156	gene-LOC515333
12	69792719	69941682	15.156	gene-LOC104973089
12	69969855	70238238	15.156	gene-LOC784305
12	19095572	19103696	17.7135	gene-LOC112449040
12	19424372	19430492	17.7135	gene-LOC112449042
12	19447835	19447921	17.7135	gene-MIR3613A
12	19447851	19447906	17.7135	gene-MIR3613B
12	19448142	19461452	17.7135	gene-TRIM13
12	19500914	19501003	17.7135	gene-MIR16A
12	19501060	19501143	17.7135	gene-MIR15A
12	19012369	19055840	17.7135	gene-SETDB2
12	19055622	19089524	17.7135	gene-PHF11
12	19179627	19203345	17.7135	gene-ARL11
12	19203456	19232925	17.7135	gene-EBPL
12	19348799	19387929	17.7135	gene-LOC112449041
12	19462730	19468212	17.7135	gene-KCNRG
12	19483375	19526311	17.7135	gene-LOC100847818
12	18919027	19012316	17.7135	gene-CAB39L
12	19097497	19155712	17.7135	gene-RCBTB1
12	19241566	19339402	17.7135	gene-KPNA3
12	19398522	19416305	17.7135	gene-SPRYD7
12	19526324	19565894	17.7135	gene-LOC104973551
12	19664638	19898043	17.7135	gene-LOC112449043
12	12898976	12910401	17.2595	gene-LOC112449032
12	13000444	13000517	17.2595	gene-TRNAG-CCC-72
12	12923397	12933177	17.2595	gene-FAM216B
12	13034240	13065044	17.2595	gene-LOC112449033
12	13141603	13223927	17.2595	gene-DNAJC15
12	13789485	13795586	17.2595	gene-LOC112449034
12	13015360	13115438	17.2595	gene-EPSTI1
12	13338987	13890000	17.2595	gene-ENOX1
11	86217354	86225065	14.7945	gene-NTSR2
11	86463684	86464658	14.7945	gene-LOC112448883
11	86541865	86542340	14.7945	gene-LOC100847716
11	86644114	86651182	14.7945	gene-C11H2orf50
11	86808515	86815080	14.7945	gene-LOC101904939
11	86379624	86401983	14.7945	gene-E2F6
11	86619509	86632431	14.7945	gene-PQLC3
11	86716308	86721806	14.7945	gene-LOC112448829
11	86725066	86740645	14.7945	gene-LOC101904759
11	86784117	86786428	14.7945	gene-KCNF1
11	86859609	86882949	14.7945	gene-PDIA6
11	86948634	86971422	14.7945	gene-LOC112448830
11	86145001	86211617	14.7945	gene-LPIN1
11	86231435	86366162	14.7945	gene-GREB1
11	86489068	86618649	14.7945	gene-ROCK2
11	86882893	86943580	14.7945	gene-ATP6V1C2
11	86971482	87061429	14.7945	gene-NOL10
11	61003738	61011375	20.7718	gene-TMEM17
11	61541978	61551633	20.7718	gene-OTX1
11	60695856	60756541	20.7718	gene-B3GNT2
11	61127531	61153241	20.7718	gene-LOC112448877
11	60575001	60667414	20.7718	gene-COMMD1
11	61153371	61540343	20.7718	gene-EHBP1
11	46396322	46396426	26.6964	gene-LOC112448970
11	46435403	46445165	26.6964	gene-NT5DC4
11	46482552	46493533	26.6964	gene-IL1A
11	46612794	46621216	26.6964	gene-IL37
11	46700412	46705100	26.6964	gene-IL36A
11	46752631	46756878	26.6964	gene-IL36RN
11	46767774	46771014	26.6964	gene-IL1F10
11	47114859	47118276	26.6964	gene-LOC112448875
11	47188859	47195737	26.6964	gene-LOC112448785
11	47267318	47267390	26.6964	gene-TRNAS-GGA-22
11	47361873	47361945	26.6964	gene-TRNAC-ACA-54
11	46451748	46474168	26.6964	gene-CKAP2L
11	46543407	46551922	26.6964	gene-IL1B
11	46674673	46682203	26.6964	gene-IL36G
11	46708944	46716907	26.6964	gene-IL36B
11	46815913	46837407	26.6964	gene-IL1RN
11	46858321	46907208	26.6964	gene-PSD4
11	47156056	47182386	26.6964	gene-LOC100335748
11	47159765	47169633	26.6964	gene-LOC100847269
11	47200037	47305814	26.6964	gene-LOC100294952
11	47218135	47219130	26.6964	gene-LOC112448784
11	47351587	47375000	26.6964	gene-RPIA
11	46775963	46830231	26.6964	gene-LOC112448782
11	46783137	46805323	26.6964	gene-LOC112448783
11	46916022	46981272	26.6964	gene-PAX8
11	46365001	46366274	26.6964	gene-SLC20A1
11	39739491	39739564	15.3999	gene-TRNAY-AUA-3
11	40240551	40240623	15.3999	gene-TRNAC-GCA-142
11	40689231	40700000	15.3999	gene-VRK2
11	19283974	19285335	13.9759	gene-LOC112448870
11	19420253	19424277	13.9759	gene-LOC112448757
11	19599725	19602015	13.9759	gene-LOC107132911
11	19629965	19636744	13.9759	gene-CEBPZOS
11	19872550	19872657	13.9759	gene-LOC112448958
11	19542539	19560046	13.9759	gene-GPATCH11
11	19556766	19597286	13.9759	gene-EIF2AK2
11	19595088	19599245	13.9759	gene-LOC112448863
11	19605858	19621381	13.9759	gene-SULT6B1
11	19635045	19659111	13.9759	gene-CEBPZ
11	19678003	19765024	13.9759	gene-PRKD3
11	19792186	19822477	13.9759	gene-QPCT
11	20086104	20100000	13.9759	gene-CDC42EP3
11	19157471	19282470	13.9759	gene-VIT
11	19311329	19423527	13.9759	gene-STRN
11	19439972	19542500	13.9759	gene-HEATR5B
11	19659123	19682020	13.9759	gene-NDUFAF7
11	19065001	19068899	13.9759	gene-FEZ2
10	99763193	99765655	22.2469	gene-LOC112448532
10	100168373	100247446	22.2469	gene-PTPN21
10	99851299	99901768	22.2469	gene-LOC112448534
10	99913750	100070260	22.2469	gene-KCNK10
10	100119431	100157580	22.2469	gene-SPATA7
10	100258123	100300820	22.2469	gene-ZC3H14
10	100300212	100460038	22.2469	gene-EML5
10	100502973	100562243	22.2469	gene-TTC8
10	100651581	100755715	22.2469	gene-LOC101907140
10	99666825	99724543	17.679	gene-GALC
10	99726901	99751574	17.679	gene-GPR65
10	99742111	99746089	17.679	gene-LOC112448533
10	17735478	17737087	21.6997	gene-THAP10
10	17951296	17951368	21.6997	gene-TRNAD-GUC-12
10	17396040	17403459	21.6997	gene-LOC112448381
10	17218749	17338330	21.6997	gene-LOC101903546
10	17533447	17619272	21.6997	gene-UACA
10	17679368	17701765	21.6997	gene-LARP6
10	17737192	17895043	21.6997	gene-LRRC49
9	87253838	87254693	31.24	gene-LOC104969628
9	87531065	87538041	31.24	gene-LOC100848331
9	87992375	87992510	31.24	gene-LOC112448160
9	87175001	87183113	31.24	gene-ULBP17
9	87208514	87227985	31.24	gene-LOC100336795
9	87236520	87247606	31.24	gene-RAET1G
9	87305142	87396209	31.24	gene-PPP1R14C
9	87743293	87753377	31.24	gene-LOC112448078
9	87263944	87509745	31.24	gene-IYD
9	87290287	87306877	31.24	gene-LOC107132787
9	87717497	87966379	31.24	gene-PLEKHG1
9	87978426	88160305	31.24	gene-MTHFD1L
9	7431354	7446870	15.7562	gene-LOC104969495
9	7360520	8248302	15.7562	gene-ADGRB3
9	55799975	55800082	20.1318	gene-LOC112448185
9	38400001	38403742	16.8813	gene-LOC112448035
9	38409513	38418263	16.8813	gene-LOC112448034
9	38677363	38680511	16.8813	gene-LOC112448036
9	38806909	38813547	16.8813	gene-LOC112448037
9	38830311	38832882	16.8813	gene-LOC112448038
9	38958094	38958175	16.8813	gene-MIR6536-1
9	38958094	38958174	16.8813	gene-MIR6536-2
9	39317988	39318095	16.8813	gene-LOC112448182
9	38819869	38864694	16.8813	gene-TRAF3IP2
9	39136601	39148313	16.8813	gene-MFSD4B
9	39322752	39361557	16.8813	gene-RPF2
9	39362755	39377703	16.8813	gene-GTF3C6
9	38568482	38781921	16.8813	gene-FYN
9	38874573	38930028	16.8813	gene-LOC784866
9	38930127	39108208	16.8813	gene-REV3L
9	39168421	39280816	16.8813	gene-SLC16A10
9	38380001	38384798	16.8813	gene-WISP3
9	36555311	36558112	19.101	gene-MARCKS
9	36449622	36484815	19.101	gene-HDAC2
9	36497873	36535200	19.101	gene-LOC101905407
9	36535247	36543565	19.101	gene-LOC101905450
9	35808132	35935103	19.101	gene-LOC104969525
9	36081126	36374606	19.101	gene-HS3ST5
8	82990542	82990648	16.1202	gene-LOC112447897
8	82799730	82823102	16.1202	gene-LOC112447893
8	82867091	82896766	16.1202	gene-LOC112447829
8	83028774	83085801	16.1202	gene-SLC35D2
8	83114806	83118443	16.1202	gene-LOC100140121
8	83157005	83193114	16.1202	gene-HABP4
8	83378726	83396461	16.1202	gene-AAED1
8	83553395	83558602	16.1202	gene-CTSV
8	83720972	83730554	16.1202	gene-LOC112447830
8	82961047	83014357	16.1202	gene-HSD17B3
8	83089501	83115232	16.1202	gene-ZNF367
8	83198734	83327018	16.1202	gene-CDC14B
8	83427303	83515861	16.1202	gene-ZNF782
8	77189040	77200796	14.174	gene-C8H9orf64
8	77219241	77219350	14.174	gene-MIR7-2
8	77313365	77313437	14.174	gene-TRNAC-GCA-108
8	76834202	76850323	14.174	gene-IDNK
8	76868092	76925705	14.174	gene-UBQLN1
8	76973529	77065618	14.174	gene-GKAP1
8	77083428	77176343	14.174	gene-KIF27
8	77217586	77229662	14.174	gene-HNRNPK
8	77229752	77245032	14.174	gene-RMI1
8	77514010	77590726	14.174	gene-SLC28A3
8	77065719	77094586	14.174	gene-LOC112447826
8	62754322	62760681	23.0837	gene-LOC112447811
8	63049805	63051741	23.0837	gene-LOC104969390
8	63052472	63057259	23.0837	gene-FOXE1
8	62811692	62840793	23.0837	gene-TSTD2
8	62840810	62879432	23.0837	gene-NCBP1
8	62880105	62908742	23.0837	gene-XPA
8	63074604	63100095	23.0837	gene-TRMO
8	63102679	63123796	23.0837	gene-HEMGN
8	63126787	63143965	23.0837	gene-LOC112447812
8	63192955	63212667	23.0837	gene-NANS
8	63216633	63241598	23.0837	gene-TRIM14
8	63315249	63357767	23.0837	gene-TBC1D2
8	62722978	62812715	23.0837	gene-TMOD1
8	63155267	63179623	23.0837	gene-ANP32B
8	63246396	63310862	23.0837	gene-CORO2A
8	63380623	63720000	23.0837	gene-GABBR2
8	62715001	62715826	23.0837	gene-TDRD7
8	61691236	61694543	16.4252	gene-TOMM5
8	61883369	61888055	16.4252	gene-EXOSC3
8	62092928	62092999	16.4252	gene-MIR2472
8	62108919	62108991	16.4252	gene-MIR2473
8	62142388	62142447	16.4252	gene-MIR2474
8	62264125	62266136	16.4252	gene-LOC101904753
8	62432346	62436856	16.4252	gene-ALDH1B1
8	61650001	61676635	16.4252	gene-FBXO10
8	61756030	61865028	16.4252	gene-FRMPD1
8	61868876	61887720	16.4252	gene-TRMT10B
8	61888053	61909431	16.4252	gene-LOC514189
8	61910734	61966203	16.4252	gene-DCAF10
8	61935999	61957327	16.4252	gene-LOC104969378
8	61970931	61994940	16.4252	gene-SLC25A51
8	62272016	62289367	16.4252	gene-LOC104969379
8	62441825	62458754	16.4252	gene-IGFBPL1
8	62476220	62519949	16.4252	gene-LOC507550
8	62536446	62593188	16.4252	gene-CCDC180
8	62008699	62144071	16.4252	gene-SHB
8	61640001	61644128	16.4252	gene-POLR1E
8	60550349	60550481	13.93	gene-LOC112447912
8	61014526	61014598	13.93	gene-TRNAC-GCA-105
8	60490001	60491849	13.93	gene-CLTA
8	60493838	60554146	13.93	gene-GNE
8	60592386	60713878	13.93	gene-RNF38
8	60991502	61178150	13.93	gene-PAX5
8	61209419	61490000	13.93	gene-ZCCHC7
8	60764208	60848420	13.93	gene-MELK
8	52226424	52226496	17.6118	gene-TRNAC-ACA-41
8	52452683	52459672	17.6118	gene-RFK
8	52515460	52735935	17.6118	gene-GCNT1
8	52674120	52930000	17.6118	gene-PRUNE2
8	51930001	52431131	17.6118	gene-PCSK5
8	28154289	28155176	20.0915	gene-LOC616199
8	28284552	28303629	20.0915	gene-LOC100847480
8	27660001	27953748	20.0915	gene-BNC2
8	28430916	28660000	20.0915	gene-CCDC171
7	89558102	89558182	15.9754	gene-MIR3660
7	90391796	90391866	15.9754	gene-MIR2464
7	89936059	89953545	15.9754	gene-CETN3
7	90012727	90037230	15.9754	gene-MBLAC2
7	90083734	90097651	15.9754	gene-LYSMD3
7	90036756	90081679	15.9754	gene-POLR3G
7	90126980	90530000	15.9754	gene-ADGRV1
7	61503045	61503125	44.3872	gene-MIR1777B
7	61562577	61562738	44.3872	gene-LOC112447633
7	61757560	61761495	44.3872	gene-LOC107132649
7	61885746	61885828	44.3872	gene-MIR2461
7	62133664	62134313	44.3872	gene-LOC112447456
7	62310353	62312241	44.3872	gene-LOC112447459
7	62429182	62434038	44.3872	gene-LOC112447460
7	61475001	61511258	44.3872	gene-PDGFRB
7	61521981	61539131	44.3872	gene-CDX1
7	61546253	61566529	44.3872	gene-SLC6A7
7	61646441	61653423	44.3872	gene-ARSI
7	61666504	61690367	44.3872	gene-LOC112447558
7	61747920	61755746	44.3872	gene-CD74
7	61757741	61778425	44.3872	gene-RPS14
7	61778253	61809552	44.3872	gene-LOC112447455
7	61789977	61803255	44.3872	gene-LOC112447454
7	62030518	62047849	44.3872	gene-MYOZ3
7	62053078	62064604	44.3872	gene-RBM22
7	62073745	62106763	44.3872	gene-DCTN4
7	62132824	62152734	44.3872	gene-SMIM3
7	62170525	62207207	44.3872	gene-LOC112447457
7	62207562	62211933	44.3872	gene-LOC112447458
7	62232572	62246253	44.3872	gene-ZNF300
7	62284772	62292970	44.3872	gene-GPX3
7	62293508	62337815	44.3872	gene-TNIP1
7	62434490	62469922	44.3872	gene-CCDC69
7	61574370	61640194	44.3872	gene-CAMK2A
7	61708221	61746810	44.3872	gene-TCOF1
7	61971827	62028913	44.3872	gene-SYNPO
7	62357956	62404852	44.3872	gene-ANXA6
7	61815016	61902938	44.3872	gene-NDST1
7	59295137	59295241	17.1467	gene-LOC112447575
7	59418076	59422472	17.1467	gene-LOC100296105
7	59507230	59515841	17.1467	gene-LOC112447447
7	59546154	59551127	17.1467	gene-LOC101903018
7	59560225	59565627	17.1467	gene-LOC112447448
7	59580358	59584988	17.1467	gene-LOC100295995
7	59593343	59597025	17.1467	gene-LOC104972858
7	59428234	59447634	17.1467	gene-LOC112447524
7	59446537	59488546	17.1467	gene-SPINK6
7	59604141	59634590	17.1467	gene-LOC112447449
7	59641993	59730260	17.1467	gene-LOC777593
7	59678198	59693275	17.1467	gene-SPINK13
7	59719563	59725689	17.1467	gene-SPINK7
7	59730343	59753431	17.1467	gene-SPINK9
7	59780283	59788144	17.1467	gene-LOC112447450
7	59800288	59865455	17.1467	gene-FBXO38
7	59322053	59405624	17.1467	gene-SPINK5
7	59375289	59383317	17.1467	gene-LOC104972855
7	59872177	60080245	17.1467	gene-HTR4
7	60148996	60170000	17.1467	gene-LOC112447452
7	59145001	59146884	17.1467	gene-C7H5orf46
7	37843325	37843411	22.226	gene-MIR1271
7	37851238	37855996	22.226	gene-NOP16
7	37856219	37857203	22.226	gene-HIGD2A
7	37840028	37854464	22.226	gene-ARL10
7	37859119	37879373	22.226	gene-CLTB
7	37916704	37985671	22.226	gene-FAF2
7	38024577	38069388	22.226	gene-CDHR2
7	38069420	38081029	22.226	gene-GPRIN1
7	38091555	38100473	22.226	gene-SNCB
7	38103173	38114996	22.226	gene-EIF4E1B
7	38116108	38126408	22.226	gene-TSPAN17
7	38332934	38352877	22.226	gene-HK3
7	37440001	37446094	22.226	gene-SEMA6A
7	37999774	38016871	22.226	gene-RNF44
7	38268513	38332964	22.226	gene-UNC5A
7	38358383	38440000	22.226	gene-UIMC1
7	37598769	37783067	22.226	gene-COMMD10
7	34292388	34298373	16.6148	gene-LOC100295797
7	34235849	34252378	16.6148	gene-LOC540403
7	34252613	34264235	16.6148	gene-LOC107132623
7	34291145	34425565	16.6148	gene-HSD17B4
7	34635354	34762501	16.6148	gene-DMXL1
7	34474472	34619686	16.6148	gene-TNFAIP8
7	22785666	22785768	17.8785	gene-LOC112447584
7	23221431	23223368	17.8785	gene-LOC112447380
7	23271940	23278548	17.8785	gene-HINT1
7	23073266	23192324	17.8785	gene-CDC42SE2
7	23240523	23265750	17.8785	gene-LYRM7
7	22600001	22683909	17.8785	gene-MEIKIN
7	22699166	22820846	17.8785	gene-FNIP1
7	22826247	23055075	17.8785	gene-RAPGEF6
7	20022193	20023083	16.453	gene-LOC100297725
7	20027761	20036652	16.453	gene-EEF2
7	20030712	20030785	16.453	gene-MIR1434
7	20047254	20047326	16.453	gene-MIR2456
7	20064776	20069256	16.453	gene-NMRK2
7	20091493	20102594	16.453	gene-LOC101903873
7	20191519	20194876	16.453	gene-LOC112447364
7	20206337	20209157	16.453	gene-RAX2
7	20209217	20212341	16.453	gene-MRPL54
7	20325649	20330534	16.453	gene-LOC112447366
7	20349035	20351117	16.453	gene-LOC112447368
7	20353040	20358663	16.453	gene-HMG20B
7	20354995	20361276	16.453	gene-LOC100849681
7	20369014	20378874	16.453	gene-MFSD12
7	20382645	20384518	16.453	gene-LOC112447370
7	20418431	20426788	16.453	gene-DOHH
7	20433049	20436476	16.453	gene-SMIM24
7	20437149	20439636	16.453	gene-LOC618071
7	20650572	20654028	16.453	gene-S1PR4
7	20679606	20679679	16.453	gene-TRNAM-CAU-6
7	20743355	20749122	16.453	gene-LOC112447372
7	20057393	20072060	16.453	gene-LOC104969105
7	20077626	20119760	16.453	gene-ATCAY
7	20133012	20178673	16.453	gene-ZFR2
7	20194889	20203022	16.453	gene-MATK
7	20214158	20223121	16.453	gene-APBA3
7	20221721	20252248	16.453	gene-TJP3
7	20261518	20310982	16.453	gene-PIP5K1C
7	20329970	20343533	16.453	gene-TBXA2R
7	20343707	20350057	16.453	gene-GIPC3
7	20379061	20382521	16.453	gene-C7H19orf71
7	20384475	20403177	16.453	gene-FZR1
7	20631428	20645466	16.453	gene-NCLN
7	20661235	20685289	16.453	gene-GNA15
7	20735347	20743588	16.453	gene-AES
7	20748238	20777758	16.453	gene-TLE2
7	20766834	20826652	16.453	gene-TLE6
7	20806764	20827696	16.453	gene-LOC789258
7	20846344	20858812	16.453	gene-ZNF555
7	20869135	20881207	16.453	gene-ZNF554
7	20887195	20901065	16.453	gene-THOP1
7	20903029	20917593	16.453	gene-SGTA
7	20936237	20946131	16.453	gene-SLC39A3
7	20951229	20957059	16.453	gene-DIRAS1
7	21002516	21015000	16.453	gene-GNG7
7	20040149	20054084	16.453	gene-DAPK3
7	20313557	20325882	16.453	gene-CACTIN
7	20313594	20322531	16.453	gene-LOC112447367
7	20444933	20516202	16.453	gene-NFIC
7	20569612	20620930	16.453	gene-CELF5
7	20696674	20712494	16.453	gene-GNA11
7	20836020	20844379	16.453	gene-LOC506181
7	20000001	20003505	16.453	gene-PIAS4
7	1416316	1417950	16.3116	gene-LOC112447316
7	1480553	1482370	16.3116	gene-LOC100295951
7	1507412	1518051	16.3116	gene-MGAT4B
7	1519313	1522281	16.3116	gene-LTC4S
7	1694579	1703640	16.3116	gene-HNRNPH1
7	1721940	1722704	16.3116	gene-LOC112447318
7	1761095	1762030	16.3116	gene-LOC104969036
7	1761655	1761785	16.3116	gene-LOC112447623
7	1846387	1846490	16.3116	gene-LOC112447580
7	2346565	2346762	16.3116	gene-LOC112447642
7	1374528	1415545	16.3116	gene-TBC1D9B
7	1417993	1435526	16.3116	gene-MRNIP
7	1459288	1479235	16.3116	gene-LOC100848105
7	1607056	1640391	16.3116	gene-CANX
7	1640825	1663713	16.3116	gene-CBY3
7	1706055	1772613	16.3116	gene-RUFY1
7	2279189	2319456	16.3116	gene-ZNF354C
7	2336059	2352077	16.3116	gene-ZNF879
7	1435468	1507930	16.3116	gene-SQSTM1
7	1544014	1606049	16.3116	gene-MAML1
7	2015431	2260679	16.3116	gene-ADAMTS2
7	11475948	11476020	19.3532	gene-TRNAC-ACA-33
7	11575947	11577143	19.3532	gene-LOC100848715
7	11611244	11614079	19.3532	gene-SAMD1
7	11623510	11627168	19.3532	gene-MISP3
7	11782821	11783982	19.3532	gene-LOC112447339
7	11811274	11811387	19.3532	gene-MIR181D
7	11811456	11811553	19.3532	gene-MIR181C
7	11838702	11838775	19.3532	gene-MIR23A
7	11838876	11838954	19.3532	gene-MIR27A
7	11839031	11839103	19.3532	gene-MIR24-2
7	11871935	11877365	19.3532	gene-C7H19orf53
7	11879050	11885467	19.3532	gene-MRI1
7	11974609	11974899	19.3532	gene-LOC112447504
7	12036406	12036479	19.3532	gene-TRNAG-UCC-15
7	12297140	12297213	19.3532	gene-TRNAG-UCC-16
7	12310952	12314357	19.3532	gene-LOC112447340
7	11449306	11475299	19.3532	gene-LOC107132604
7	11480747	11485421	19.3532	gene-LOC100335404
7	11494697	11510078	19.3532	gene-LOC112447335
7	11577423	11589851	19.3532	gene-ASF1B
7	11592575	11610317	19.3532	gene-PRKACA
7	11614496	11619770	19.3532	gene-C7H19orf67
7	11631620	11641026	19.3532	gene-PALM3
7	11641165	11665060	19.3532	gene-IL27RA
7	11690529	11725951	19.3532	gene-RFX1
7	11726057	11735293	19.3532	gene-DCAF15
7	11735308	11754531	19.3532	gene-LOC112447337
7	11759117	11765556	19.3532	gene-PODNL1
7	11766149	11784471	19.3532	gene-CC2D1A
7	11807310	11817725	19.3532	gene-LOC112447338
7	11841987	11864656	19.3532	gene-ZSWIM4
7	11886458	11899588	19.3532	gene-CCDC130
7	12370001	12395000	19.3532	gene-IER2
7	11665207	11667676	19.3532	gene-RLN3
7	11784578	11805417	19.3532	gene-C7H19orf57
7	12144007	12395000	19.3532	gene-CACNA1A
7	11510478	11560787	19.3532	gene-ADGRL1
6	99307036	99312032	19.1737	gene-NKX6-1
6	99616662	99621318	19.1737	gene-LOC112447118
6	99411760	99491693	19.1737	gene-CDS1
6	99505396	99695000	19.1737	gene-WDFY3
6	96185764	96187972	15.0466	gene-LOC112447167
6	96186871	96187006	15.0466	gene-LOC112447184
6	96207871	96210623	15.0466	gene-LOC112447108
6	96275648	96281428	15.0466	gene-LOC112447110
6	96309919	96309992	15.0466	gene-TRNAG-CCC-48
6	96164916	96179178	15.0466	gene-LOC112447107
6	96252801	96263546	15.0466	gene-LOC112447109
6	96889846	96929909	15.0466	gene-LOC112447111
6	97092067	97130000	15.0466	gene-LOC112447112
6	96214367	96875236	15.0466	gene-RASGEF1B
6	95149117	95149190	15.4704	gene-TRNAG-CCC-47
6	94868836	94888990	15.4704	gene-PRDM8
6	94954898	94977702	15.4704	gene-FGF5
6	95026174	95757509	15.4704	gene-CFAP299
6	88946392	88948465	14.1046	gene-CXCL2
6	88955992	88961064	14.1046	gene-LOC100847175
6	89061329	89063355	14.1046	gene-CXCL3
6	89072988	89075128	14.1046	gene-GRO1
6	89244975	89251682	14.1046	gene-EPGN
6	89369981	89371168	14.1046	gene-LOC112447165
6	89826676	89829110	14.1046	gene-LOC101907265
6	89306905	89327084	14.1046	gene-EREG
6	89681968	89731873	14.1046	gene-BTC
6	88992784	89021897	14.1046	gene-LOC101906736
6	89210432	89309720	14.1046	gene-LOC104968898
6	89379644	89391802	14.1046	gene-AREG
6	89847746	89935000	14.1046	gene-PARM1
6	89092316	89244968	14.1046	gene-MTHFD2L
6	79787720	79930156	14.2694	gene-TECRL
6	71982261	71987114	19.8433	gene-LOC104968891
6	72081094	72081221	19.8433	gene-LOC112447194
6	72097150	72104516	19.8433	gene-SPINK2
6	71702641	71716207	19.8433	gene-KIAA1211
6	71743550	71772407	19.8433	gene-AASDH
6	71780552	71821777	19.8433	gene-PPAT
6	71846135	71871800	19.8433	gene-SRP72
6	71874818	71889391	19.8433	gene-ARL9
6	71894017	71935734	19.8433	gene-THEGL
6	71973659	72006270	19.8433	gene-HOPX
6	72173375	72199325	19.8433	gene-REST
6	72255017	72279693	19.8433	gene-LOC101902029
6	72311285	72335499	19.8433	gene-LOC615792
6	72361713	72405597	19.8433	gene-POLR2B
6	72431350	72434250	19.8433	gene-LOC112447085
6	71796663	71844038	19.8433	gene-PAICS
6	72405516	72485427	19.8433	gene-IGFBP7
6	72350733	72361031	19.8433	gene-NOA1
6	70557420	70557527	17.4458	gene-LOC112447210
6	71137002	71138673	17.4458	gene-LOC107132569
6	71168823	71170812	17.4458	gene-LOC112447082
6	70567550	70612680	17.4458	gene-KDR
6	70803118	70819349	17.4458	gene-SRD5A3
6	70838725	70865828	17.4458	gene-TMEM165
6	70988547	71024317	17.4458	gene-PDCL2
6	71073749	71129238	17.4458	gene-LOC107132570
6	71175547	71200906	17.4458	gene-LOC101906526
6	71230475	71247207	17.4458	gene-EXOC1L
6	71357393	71433288	17.4458	gene-CEP135
6	70867166	70978587	17.4458	gene-CLOCK
6	71028068	71061340	17.4458	gene-NMU
6	71271832	71326396	17.4458	gene-EXOC1
6	45806440	45806544	18.4385	gene-LOC112447226
6	45619662	45636027	18.4385	gene-LOC112447061
6	45919635	45932536	18.4385	gene-CCKAR
6	46200362	46233057	18.4385	gene-LOC112447154
6	45645898	45887983	18.4385	gene-RBPJ
6	46270857	46456139	18.4385	gene-STIM2
6	46022661	46173626	18.4385	gene-TBC1D19
6	44031423	44031530	23.482	gene-LOC112447206
6	44320813	44335364	23.482	gene-LOC104968852
6	44372153	44393167	23.482	gene-SOD3
6	44589537	44617975	23.482	gene-LGI2
6	44697958	44736902	23.482	gene-SEPSECS
6	43805001	43903480	23.482	gene-PPARGC1A
6	44133426	44187399	23.482	gene-DHX15
6	44400525	44520615	23.482	gene-CCDC149
6	44542994	44564534	23.482	gene-LOC112447152
6	44695216	44711267	23.482	gene-LOC112447056
6	40827333	40849018	18.6635	gene-LOC112447054
6	40227760	40249213	18.6635	gene-PACRGL
6	40180001	40184422	18.6635	gene-SLIT2
6	40250030	41180000	18.6635	gene-KCNIP4
6	115115907	115119008	19.5314	gene-LOC112447171
6	115172388	115174381	19.5314	gene-ADRA2C
6	115360870	115360946	19.5314	gene-MIR1777A
6	115446650	115453092	19.5314	gene-LOC101902106
6	115603193	115603260	19.5314	gene-MIR2451
6	115667556	115667629	19.5314	gene-MIR2450A
6	115667826	115667899	19.5314	gene-MIR2450B
6	115667935	115668008	19.5314	gene-MIR2450D
6	115668469	115668541	19.5314	gene-MIR2450C
6	115807273	115811703	19.5314	gene-MFSD10
6	115864574	115864681	19.5314	gene-LOC112447215
6	115031392	115036217	19.5314	gene-HMX1
6	115369825	115383647	19.5314	gene-LRPAP1
6	115390106	115424826	19.5314	gene-DOK7
6	115437166	115445298	19.5314	gene-HGFAC
6	115584911	115601925	19.5314	gene-MSANTD1
6	115790491	115805594	19.5314	gene-NOP14
6	115446186	115561154	19.5314	gene-RGS12
6	115600425	115724160	19.5314	gene-HTT
6	115731561	115789987	19.5314	gene-GRK4
6	115811543	115870000	19.5314	gene-ADD1
6	109333848	109343976	15.9906	gene-LOC112447125
6	108754569	108757070	15.9906	gene-NKX3-2
6	108599625	108697605	15.9906	gene-RAB28
6	108777760	108831167	15.9906	gene-BOD1L1
6	109177329	109183215	15.9906	gene-LOC101902473
5	100473242	100473349	17.947	gene-LOC112446891
5	100520988	100528669	17.947	gene-LOC112446744
5	100747322	100747429	17.947	gene-LOC112446837
5	99975001	99995536	17.947	gene-LOC785168
5	100031105	100041628	17.947	gene-LOC100847268
5	100043842	100060475	17.947	gene-KLRF2
5	100068760	100094396	17.947	gene-CLEC2B
5	100099225	100112405	17.947	gene-LOC617565
5	100162013	100200626	17.947	gene-LOC784451
5	100227908	100238481	17.947	gene-KLRF1
5	100297982	100305078	17.947	gene-CD69
5	100319667	100336569	17.947	gene-CLECL1
5	100455654	100467124	17.947	gene-LOC107132519
5	100480973	100495022	17.947	gene-LOC100297676
5	100505233	100518248	17.947	gene-KLRB1
5	100579470	100586250	17.947	gene-LOC104972545
5	100679984	100732010	17.947	gene-OVOS2
5	100819128	100891539	17.947	gene-A2M
5	100945364	100964367	17.947	gene-KLRG1
5	100002162	100012706	17.947	gene-LOC784329
5	100117120	100146822	17.947	gene-LOC509972
5	100384860	100406647	17.947	gene-LOC100294723
5	100752503	100812850	17.947	gene-LOC506828
5	88700058	88700130	16.3578	gene-TRNAW-CCA-13
5	88920197	88921219	16.3578	gene-LOC101905711
5	88954273	88954376	16.3578	gene-LOC112446909
5	88440001	88442014	16.3578	gene-KCNJ8
5	88544522	88562770	16.3578	gene-LDHB
5	88663466	88673433	16.3578	gene-SPX
5	88683418	88697358	16.3578	gene-GOLT1B
5	88697222	88730251	16.3578	gene-RECQL
5	88796313	88801862	16.3578	gene-IAPP
5	88900972	88973200	16.3578	gene-SLCO1B3
5	89017106	89100013	16.3578	gene-SLCO1C1
5	88602374	88658597	16.3578	gene-GYS2
5	88729718	88756464	16.3578	gene-PYROXD1
5	88777600	88889384	16.3578	gene-SLCO1A2
5	89129817	89440000	16.3578	gene-PDE3A
5	70902521	70902628	36.201	gene-LOC112446892
5	71145161	71148151	36.201	gene-LOC104972501
5	71462098	71462455	36.201	gene-CHRNA3
5	71699526	71702580	36.201	gene-LOC511240
5	71707029	71712378	36.201	gene-MGC137211
5	71735908	71738065	36.201	gene-LOC112446723
5	70931731	70950945	36.201	gene-PWP1
5	70974113	70998616	36.201	gene-PRDM4
5	71004357	71011035	36.201	gene-ASCL4
5	71017590	71038959	36.201	gene-RTCB
5	71042447	71086660	36.201	gene-BPIFC
5	71099852	71120097	36.201	gene-FBXO7
5	71508874	71539616	36.201	gene-LOC104972499
5	71726984	71732370	36.201	gene-MGC137014
5	70795001	70909798	36.201	gene-BTBD11
5	71402332	71459972	36.201	gene-TIMP3
5	71125379	71612518	36.201	gene-SYN3
5	55946270	55946342	21.9738	gene-TRNAE-UUC-29
5	55956302	55960513	21.9738	gene-DDIT3
5	55964465	55964538	21.9738	gene-MIR2430
5	55984892	55992691	21.9738	gene-ARHGAP9
5	56005634	56007200	21.9738	gene-INHBE
5	56199625	56204606	21.9738	gene-LOC112446707
5	56205222	56207437	21.9738	gene-LOC112446706
5	56205858	56208167	21.9738	gene-NDUFA4L2
5	56216327	56225819	21.9738	gene-NXPH4
5	56321024	56321174	21.9738	gene-LOC112446855
5	56324072	56324140	21.9738	gene-MIR2431
5	56346648	56352931	21.9738	gene-LOC101902542
5	56411239	56418014	21.9738	gene-TAC3
5	56430456	56438374	21.9738	gene-ZBTB39
5	56530304	56538401	21.9738	gene-RDH16
5	56545257	56554855	21.9738	gene-SDR9C7
5	56645577	56645657	21.9738	gene-LOC112446873
5	56645821	56645893	21.9738	gene-LOC112446872
5	56692365	56692439	21.9738	gene-TRNAG-CCC-36
5	56789640	56795014	21.9738	gene-ATP5F1B
5	56790500	56790575	21.9738	gene-LOC112446861
5	56791397	56800331	21.9738	gene-LOC112446708
5	56791576	56791642	21.9738	gene-MIR677
5	56923277	56925355	21.9738	gene-SPRYD4
5	55940001	55946889	21.9738	gene-DCTN2
5	55947037	55956211	21.9738	gene-MBD6
5	55992680	56003151	21.9738	gene-GLI1
5	56011446	56021810	21.9738	gene-INHBC
5	56191677	56199668	21.9738	gene-STAC3
5	56208139	56216259	21.9738	gene-SHMT2
5	56325239	56340447	21.9738	gene-STAT6
5	56340386	56346415	21.9738	gene-NAB2
5	56378774	56406135	21.9738	gene-MYO1A
5	56441007	56443098	21.9738	gene-GPR182
5	56604817	56614462	21.9738	gene-LOC100138638
5	56674164	56696104	21.9738	gene-HSD17B6
5	56711749	56729540	21.9738	gene-PRIM1
5	56732511	56743638	21.9738	gene-NACA
5	56760781	56782195	21.9738	gene-PTGES3
5	56796741	56831748	21.9738	gene-BAZ2A
5	56910528	56923311	21.9738	gene-GLS2
5	56925321	56937497	21.9738	gene-MIP
5	56937545	56940000	21.9738	gene-TIMELESS
5	55960450	55988160	21.9738	gene-MARS
5	56031529	56191525	21.9738	gene-R3HDM2
5	56229665	56310574	21.9738	gene-LRP1
5	56356669	56374459	21.9738	gene-NEMP1
5	56489978	56497357	21.9738	gene-LOC100139075
5	56819988	56910320	21.9738	gene-RBMS2
5	55925001	55929814	21.9738	gene-KIF5A
5	22012132	22014845	20.3725	gene-BTG1
5	22475787	22478422	20.3725	gene-LOC107132468
5	22564346	22646683	20.3725	gene-PLEKHG7
5	22647170	22777727	20.3725	gene-EEA1
5	22015072	22035711	20.3725	gene-LOC107132458
5	22878679	22975000	20.3725	gene-LOC107132465
5	1918729	1922317	16.1837	gene-LOC112446640
5	1380001	1410175	16.1837	gene-RAB21
5	1450119	1524580	16.1837	gene-TBC1D15
5	1542008	1644828	16.1837	gene-TPH2
5	1921151	2370593	16.1837	gene-TRHDE
5	111845857	111845935	16.4186	gene-MIR2439
5	111978638	111978769	16.4186	gene-LOC112446871
5	111989607	111993083	16.4186	gene-MCHR1
5	111993164	111998343	16.4186	gene-LOC104972593
5	112121005	112122070	16.4186	gene-DNAJB7
5	112239213	112239320	16.4186	gene-LOC112446911
5	112281693	112281747	16.4186	gene-MIR1281
5	111356542	111392558	16.4186	gene-FAM83F
5	111675585	111692258	16.4186	gene-ADSL
5	111705733	111739846	16.4186	gene-SGSM3
5	111951458	111977058	16.4186	gene-LOC104972592
5	112092010	112115729	16.4186	gene-ST13
5	112115833	112159731	16.4186	gene-XPNPEP3
5	112164100	112177109	16.4186	gene-RBX1
5	112257089	112271251	16.4186	gene-LOC101902207
5	112329976	112340000	16.4186	gene-LOC112446777
5	111406287	111657802	16.4186	gene-TNRC6B
5	111739963	111951334	16.4186	gene-MKL1
5	111796431	111827696	16.4186	gene-LOC112446775
5	112044208	112086779	16.4186	gene-SLC25A17
5	112281780	112340000	16.4186	gene-EP300
5	111325001	111329318	16.4186	gene-GRAP2
5	111076543	111105495	14.0264	gene-CACNA1I
5	111158862	111256820	14.0264	gene-ENTHD1
5	111055001	111071021	14.0264	gene-LOC112441544
5	105612441	105616292	14.0904	gene-LOC100336013
5	105724122	105725837	14.0904	gene-LOC112446763
5	105988717	105992630	14.0904	gene-LOC112446627
5	106387386	106394580	14.0904	gene-LOC100847686
5	105528477	105576354	14.0904	gene-DYRK4
5	105578159	105596015	14.0904	gene-RAD51AP1
5	105596048	105636160	14.0904	gene-C5H12orf4
5	105667367	105679381	14.0904	gene-FGF6
5	105717495	105730794	14.0904	gene-FGF23
5	105728269	105747498	14.0904	gene-TIGAR
5	105784803	105811570	14.0904	gene-LOC104972567
5	106112445	106146169	14.0904	gene-PARP11
5	106319030	106389451	14.0904	gene-PRMT8
5	106396589	106401961	14.0904	gene-LOC112446764
5	106485083	106525000	14.0904	gene-TSPAN11
5	105763347	105786545	14.0904	gene-CCND2
5	106146572	106306347	14.0904	gene-CRACR2A
5	106428144	106444731	14.0904	gene-LOC107132524
5	105890979	105919443	14.0904	gene-LOC107132523
5	105520001	105523869	14.0904	gene-AKAP3
4	80534030	80543462	23.0411	gene-LOC112446478
4	80926702	80927654	23.0411	gene-LOC112446479
4	80929370	80931413	23.0411	gene-MPLKIP
4	81006384	81009756	23.0411	gene-LOC112446477
4	81078630	81092039	23.0411	gene-LOC101907101
4	81098888	81106907	23.0411	gene-LOC112446409
4	80471396	80493441	23.0411	gene-LOC112446480
4	80950591	81076129	23.0411	gene-CDK13
4	80170001	80928952	23.0411	gene-SUGCT
4	60855565	60917485	23.2751	gene-KIAA0895
4	60100001	60450511	23.2751	gene-ELMO1
4	60417574	60424865	23.2751	gene-LOC104972076
4	60547451	60732295	23.2751	gene-AOAH
4	60949010	61100000	23.2751	gene-EEPD1
4	60770165	60944966	23.2751	gene-ANLN
4	46571495	46576626	24.6908	gene-LOC104972031
4	46954383	46955966	24.6908	gene-LOC107132399
4	47094215	47094286	24.6908	gene-MIR2284B
4	47209853	47209960	24.6908	gene-LOC112446531
4	46586606	46640231	24.6908	gene-PUS7
4	46662247	46685071	24.6908	gene-EFCAB10
4	47150516	47180246	24.6908	gene-SYPL1
4	47321226	47361906	24.6908	gene-NAMPT
4	46535001	46541402	24.6908	gene-SRPK2
4	46647082	46671829	24.6908	gene-RINT1
4	46699111	46955175	24.6908	gene-ATXN7L1
4	47031327	47102593	24.6908	gene-CDHR3
4	47421322	47535000	24.6908	gene-LOC104972036
4	27814143	27818307	21.957	gene-LOC112446361
4	27817879	27819874	21.957	gene-TWIST1
4	27852800	27855794	21.957	gene-FERD3L
4	28412464	28421958	21.957	gene-LOC104971979
4	28399603	28410459	21.957	gene-TWISTNB
4	28422954	28554739	21.957	gene-TMEM196
4	28788434	28800000	21.957	gene-MACC1
4	15692487	15695744	15.6935	gene-RPA3
4	15276509	15324557	15.6935	gene-C1GALT1
4	15634924	15672063	15.6935	gene-MIOS
4	16184215	16188611	15.6935	gene-LOC100848017
4	15200001	15276421	15.6935	gene-ASNS
4	15425523	15607057	15.6935	gene-COL28A1
4	15876517	16052411	15.6935	gene-LOC112446357
4	16051405	16158216	15.6935	gene-GLCCI1
4	16191709	16200000	15.6935	gene-ICA1
4	15695862	15949567	15.6935	gene-UMAD1
4	110875001	111751018	15.5151	gene-CNTNAP2
4	110860552	110860624	15.5151	gene-TRNAW-CCA-11
3	92157594	92157724	19.3244	gene-LOC112446110
3	92163702	92170124	19.3244	gene-LOC112446012
3	92211413	92221967	19.3244	gene-LDLRAD1
3	92377029	92377101	19.3244	gene-TRNAE-UUC-24
3	92805775	92808162	19.3244	gene-LOC616319
3	92016376	92033790	19.3244	gene-MRPL37
3	92033400	92060024	19.3244	gene-CYB5RL
3	92076585	92097260	19.3244	gene-CDCP2
3	92177567	92203383	19.3244	gene-TMEM59
3	92241256	92262228	19.3244	gene-LRRC42
3	92310351	92330716	19.3244	gene-DIO1
3	92345036	92385122	19.3244	gene-YIPF1
3	92780593	92788408	19.3244	gene-DMRTB1
3	91965001	92007897	19.3244	gene-SSBP3
3	92133464	92177652	19.3244	gene-TCEANC2
3	92394891	92454799	19.3244	gene-NDC1
3	92479515	92739955	19.3244	gene-GLIS1
3	92919162	92965000	19.3244	gene-LRP8
3	92262411	92337726	19.3244	gene-HSPB11
3	80234672	80234745	14.0379	gene-TRNAE-UUC-23
3	80335435	80335518	14.0379	gene-MIR101-1
3	80372494	80372568	14.0379	gene-TRNAG-GCC-6
3	79913652	79928002	14.0379	gene-LEPROT
3	79928526	80107439	14.0379	gene-DNAJC6
3	80156037	80251928	14.0379	gene-AK4
3	80444565	80584006	14.0379	gene-JAK1
3	80583996	80721371	14.0379	gene-RAVER2
3	80603628	80612814	14.0379	gene-LOC112446005
3	80788189	80910000	14.0379	gene-CACHD1
3	53671097	53673156	15.5144	gene-LOC112445994
3	54287208	54288227	15.5144	gene-LOC112445996
3	53907997	53925504	15.5144	gene-LOC786372
3	54043363	54062086	15.5144	gene-GBP6
3	54094966	54111588	15.5144	gene-GBP5
3	54148958	54165067	15.5144	gene-LOC512486
3	54342869	54349809	15.5144	gene-LOC112445995
3	54409420	54433493	15.5144	gene-LOC781710
3	53555334	53648204	15.5144	gene-LRRC8C
3	53686614	53764170	15.5144	gene-LRRC8B
3	53862383	53891399	15.5144	gene-LOC513659
3	53989471	54032644	15.5144	gene-LOC107131333
3	54186301	54495000	15.5144	gene-GBP4
3	46684901	46685116	15.5866	gene-LOC112446151
3	46690599	46690702	15.5866	gene-LOC112446090
3	46654085	46739887	15.5866	gene-PTBP2
3	45995001	46330781	15.5866	gene-DPYD
3	32206163	32210792	16.2234	gene-LOC107132298
3	32485025	32485129	16.2234	gene-LOC112446079
3	32704290	32704363	16.2234	gene-TRNAK-UUU-7
3	32922002	32923604	16.2234	gene-KCNA10
3	32055001	32065340	16.2234	gene-PIFO
3	32071070	32091157	16.2234	gene-CHIA
3	32071463	32090695	16.2234	gene-LOC112445975
3	32138552	32151702	16.2234	gene-LOC101903127
3	32154701	32171942	16.2234	gene-CHI3L2
3	32204971	32226348	16.2234	gene-DENND2D
3	32272320	32302092	16.2234	gene-DRAM2
3	32407802	32428006	16.2234	gene-LRIF1
3	32745129	32767710	16.2234	gene-KCNA3
3	32828397	32834158	16.2234	gene-KCNA2
3	32944098	32954911	16.2234	gene-CYM
3	32968977	32992095	16.2234	gene-PROK1
3	33044130	33055000	16.2234	gene-SLC16A4
3	32108827	32135072	16.2234	gene-LOC104971588
3	32227186	32272310	16.2234	gene-CEPT1
3	32579985	32656108	16.2234	gene-LOC112445976
3	33026799	33031126	16.2234	gene-LAMTOR5
3	32494127	32533026	16.2234	gene-CD53
3	26591550	26601449	29.9625	gene-LOC112445966
3	26910644	26918449	29.9625	gene-LOC107132288
3	27041438	27048440	29.9625	gene-LOC104971541
3	26415641	26432409	29.9625	gene-LOC100847209
3	26640603	26701306	29.9625	gene-IGSF3
3	26886569	26918899	29.9625	gene-ATP1A1
3	27143940	27150708	29.9625	gene-LOC101904899
3	27179581	27208149	29.9625	gene-MAB21L3
3	26468504	26483060	29.9625	gene-CD2
3	26709582	26773158	29.9625	gene-CD58
3	27258668	27363307	29.9625	gene-SLC22A15
3	18979306	18983983	16.144	gene-LINGO4
3	19015532	19018603	16.144	gene-OAZ3
3	19248307	19248438	16.144	gene-LOC112446124
3	19371027	19373773	16.144	gene-PSMB4
3	19537434	19537539	16.144	gene-LOC112446070
3	19636733	19641926	16.144	gene-TMOD4
3	19645193	19653959	16.144	gene-LYSMD1
3	19653957	19656771	16.144	gene-TNFAIP8L2
3	19718766	19721699	16.144	gene-LOC104971501
3	19726949	19734579	16.144	gene-CDC42SE1
3	19735071	19737458	16.144	gene-C3H1orf56
3	19744803	19744873	16.144	gene-TRNAG-CCC-15
3	19776909	19786628	16.144	gene-ANXA9
3	19792944	19802013	16.144	gene-CERS2
3	19847512	19847585	16.144	gene-TRNAG-CCC-16
3	18955001	18978573	16.144	gene-RORC
3	19021743	19028883	16.144	gene-MRPL9
3	19052374	19059758	16.144	gene-RIIAD1
3	19065978	19081188	16.144	gene-CELF3
3	19166267	19178604	16.144	gene-LOC112445949
3	19199739	19250821	16.144	gene-TUFT1
3	19322255	19369633	16.144	gene-POGZ
3	19442681	19451515	16.144	gene-SELENBP1
3	19463707	19470706	16.144	gene-RFX5
3	19481042	19509852	16.144	gene-PI4KB
3	19510072	19518689	16.144	gene-ZNF687
3	19556525	19565694	16.144	gene-PSMD4
3	19572070	19611374	16.144	gene-PIP5K1A
3	19624885	19636725	16.144	gene-VPS72
3	19642428	19645059	16.144	gene-SCNM1
3	19673314	19687020	16.144	gene-SEMA6C
3	19693578	19719499	16.144	gene-GABPB2
3	19721035	19730753	16.144	gene-MLLT11
3	19737598	19745849	16.144	gene-BNIPL
3	19746346	19766243	16.144	gene-PRUNE1
3	19765778	19781256	16.144	gene-MINDY1
3	19801953	19834368	16.144	gene-SETDB1
3	19936974	19955000	16.144	gene-CTSK
3	18992431	19010187	16.144	gene-TDRKH
[truncated: 301 more rows]

## Sheet: Supplementary Table S4
GO Enrichment Results
ONTOLOGY	ID	Description	GeneRatio	BgRatio	pvalue	p.adjust	qvalue	geneID	Count
CC	GO:0019774	proteasome core complex, beta-subunit complex	3/100	10/4755	0.000972944	0.207237	0.205855	PSMB8/PSMB9/PSMB4	3
CC	GO:0005839	proteasome core complex	3/100	17/4755	0.00495376	0.527575	0.524055	PSMB8/PSMB9/PSMB4	3
BP	GO:0098771	inorganic ion homeostasis	6/83	100/4436	0.0105123	0.829687	0.829687	ITPR3/SLC1A3/COMMD1/IL1A/ANXA6/DDIT3	6
CC	GO:0000502	proteasome complex	4/100	43/4755	0.0121281	0.555889	0.55218	PSMB8/PSMB9/PSMB4/PSMD4	4
BP	GO:0051781	positive regulation of cell division	3/83	27/4436	0.013367	0.829687	0.829687	IL1A/IL1B/FGF5	3
BP	GO:0000966	RNA 5'-end processing	2/83	10/4436	0.0141206	0.829687	0.829687	RPP38/SSB	2
BP	GO:0010573	vascular endothelial growth factor production	2/83	10/4436	0.0141206	0.829687	0.829687	IL1A/IL1B	2
BP	GO:0034471	ncRNA 5'-end processing	2/83	10/4436	0.0141206	0.829687	0.829687	RPP38/SSB	2
BP	GO:0099116	tRNA 5'-end processing	2/83	10/4436	0.0141206	0.829687	0.829687	RPP38/SSB	2
BP	GO:0006986	response to unfolded protein	3/83	28/4436	0.0147722	0.829687	0.829687	TRAM1/FAF2/DDIT3	3
CC	GO:1905369	endopeptidase complex	4/100	47/4755	0.0164475	0.555889	0.55218	PSMB8/PSMB9/PSMB4/PSMD4	4
BP	GO:0036260	RNA capping	2/83	11/4436	0.0170507	0.829687	0.829687	RPP38/SSB	2
BP	GO:0055078	sodium ion homeostasis	2/83	11/4436	0.0170507	0.829687	0.829687	SLC1A3/IL1A	2
CC	GO:0042584	chromaffin granule membrane	2/100	10/4755	0.0176531	0.555889	0.55218	CYB561/ANXA6	2
BP	GO:0008360	regulation of cell shape	3/83	30/4436	0.017825	0.829687	0.829687	MYL12A/MYL12B/CDC42SE1	3
BP	GO:0051168	nuclear export	3/83	31/4436	0.0194733	0.829687	0.829687	RBM22/PRKACA/SSB	3
BP	GO:0001843	neural tube closure	2/83	12/4436	0.0202148	0.829687	0.829687	BRD2/PRKACA	2
BP	GO:0014020	primary neural tube formation	2/83	12/4436	0.0202148	0.829687	0.829687	BRD2/PRKACA	2
BP	GO:0060606	tube closure	2/83	12/4436	0.0202148	0.829687	0.829687	BRD2/PRKACA	2
CC	GO:0016459	myosin complex	2/100	11/4755	0.0212832	0.555889	0.55218	MYL12A/MYL12B	2
BP	GO:0050804	modulation of chemical synaptic transmission	4/83	58/4436	0.0224915	0.829687	0.829687	ATAD1/INA/SLC1A3/PRKACA	4
BP	GO:0006611	protein export from nucleus	2/83	13/4436	0.0236033	0.829687	0.829687	RBM22/PRKACA	2
BP	GO:0099177	regulation of trans-synaptic signaling	4/83	59/4436	0.0237921	0.829687	0.829687	ATAD1/INA/SLC1A3/PRKACA	4
BP	GO:0035966	response to topologically incorrect protein	3/83	34/4436	0.0249088	0.829687	0.829687	TRAM1/FAF2/DDIT3	3
CC	GO:0001725	stress fiber	2/100	12/4755	0.0251939	0.555889	0.55218	MYL12A/ANXA6	2
CC	GO:0042641	actomyosin	2/100	12/4755	0.0251939	0.555889	0.55218	MYL12A/ANXA6	2
CC	GO:0097517	contractile actin filament bundle	2/100	12/4755	0.0251939	0.555889	0.55218	MYL12A/ANXA6	2
CC	GO:1905368	peptidase complex	4/100	54/4755	0.0260981	0.555889	0.55218	PSMB8/PSMB9/PSMB4/PSMD4	4
BP	GO:0001841	neural tube formation	2/83	14/4436	0.027207	0.829687	0.829687	BRD2/PRKACA	2
BP	GO:0006953	acute-phase response	2/83	14/4436	0.027207	0.829687	0.829687	IL1A/IL1B	2
BP	GO:1901661	quinone metabolic process	2/83	14/4436	0.027207	0.829687	0.829687	COQ7/CBR1	2
BP	GO:0055080	monoatomic cation homeostasis	6/83	125/4436	0.0286353	0.829687	0.829687	ITPR3/SLC1A3/COMMD1/IL1A/ANXA6/DDIT3	6
CC	GO:0032432	actin filament bundle	2/100	13/4755	0.0293719	0.568747	0.564952	MYL12A/ANXA6	2
BP	GO:0050801	monoatomic ion homeostasis	6/83	127/4436	0.0306464	0.829687	0.829687	ITPR3/SLC1A3/COMMD1/IL1A/ANXA6/DDIT3	6
MF	GO:0046873	metal ion transmembrane transporter activity	5/88	78/3884	0.0307938	0.860271	0.860271	ITPR3/SLC1A3/ANXA6/KCNIP4/ATP1A1	5
BP	GO:0009410	response to xenobiotic stimulus	3/83	38/4436	0.0332996	0.829687	0.829687	SLC1A3/RBM22/CBR1	3
MF	GO:0005262	calcium channel activity	2/88	13/3884	0.033665	0.860271	0.860271	ITPR3/ANXA6	2
BP	GO:0046824	positive regulation of nucleocytoplasmic transport	2/83	16/4436	0.0350239	0.829687	0.829687	RBM22/PRKACA	2
CC	GO:0140535	intracellular protein-containing complex	10/100	249/4755	0.035292	0.626433	0.622254	PSMB8/PSMB9/RPP38/COMMD1/PRKACA/DCAF15/PSMB4/PSMD4/VPS72/ARNT	10
MF	GO:0017069	snRNA binding	2/88	14/3884	0.0387067	0.860271	0.860271	RBM22/CELF3	2
MF	GO:0019205	nucleobase-containing compound kinase activity	2/88	14/3884	0.0387067	0.860271	0.860271	NT5C2/AK4	2
BP	GO:0034605	cellular response to heat	2/83	17/4436	0.0392198	0.829687	0.829687	IL1A/PRKACA	2
BP	GO:0098657	import into cell	7/83	171/4436	0.0397235	0.829687	0.829687	ATAD1/SLC1A3/ANXA6/LRRC8C/CDC42SE1/NOSTRIN/NECAP2	7
BP	GO:0042592	homeostatic process	11/83	332/4436	0.043576	0.829687	0.829687	ITPR3/SLC1A3/CYB561/RP1/COMMD1/IL1A/IL1B/ANXA6/PRKACA/DDIT3/CTSK	11
BP	GO:0001838	embryonic epithelial tube formation	2/83	18/4436	0.0435963	0.829687	0.829687	BRD2/PRKACA	2
BP	GO:0006334	nucleosome assembly	2/83	18/4436	0.0435963	0.829687	0.829687	BRD2/ASF1B	2
BP	GO:0048878	chemical homeostasis	8/83	215/4436	0.0464191	0.829687	0.829687	ITPR3/SLC1A3/CYB561/COMMD1/IL1A/ANXA6/PRKACA/DDIT3	8
BP	GO:0030001	metal ion transport	7/83	179/4436	0.0488704	0.829687	0.829687	ITPR3/SLC1A3/ANXA6/KCNIP4/DDIT3/ATP1A1/ANXA9	7
CC	GO:0030055	cell-substrate junction	3/100	40/4755	0.0508947	0.764183	0.759085	COL17A1/ANXA6/PRUNE1	3
CC	GO:0016607	nuclear speck	5/100	97/4755	0.0524982	0.764183	0.759085	BRD2/ZC3H14/PRKACA/VPS72/SCNM1	5
BP	GO:0034728	nucleosome organization	2/83	20/4436	0.0528589	0.829687	0.829687	BRD2/ASF1B	2
BP	GO:0072175	epithelial tube formation	2/83	20/4436	0.0528589	0.829687	0.829687	BRD2/PRKACA	2
BP	GO:0022604	regulation of cell morphogenesis	3/83	46/4436	0.0539138	0.829687	0.829687	MYL12A/MYL12B/CDC42SE1	3
BP	GO:0034330	cell junction organization	5/83	111/4436	0.0557372	0.829687	0.829687	INA/COL17A1/PRKACA/ADGRL1/HOPX	5
CC	GO:0016604	nuclear body	7/100	164/4755	0.0561309	0.764183	0.759085	BRD2/NSMCE2/ZC3H14/PRKACA/CELF3/VPS72/SCNM1	7
CC	GO:0030017	sarcomere	3/100	42/4755	0.0574034	0.764183	0.759085	MYL12A/MYL12B/MYOM1	3
BP	GO:0051261	protein depolymerization	2/83	21/4436	0.0577296	0.829687	0.829687	DNAJC6/TMOD4	2
MF	GO:0015085	calcium ion transmembrane transporter activity	2/88	18/3884	0.0614038	0.860271	0.860271	ITPR3/ANXA6	2
BP	GO:0007088	regulation of mitotic nuclear division	2/83	22/4436	0.06275	0.829687	0.829687	NSMCE2/IL1A	2
BP	GO:0016331	morphogenesis of embryonic epithelium	2/83	22/4436	0.06275	0.829687	0.829687	BRD2/PRKACA	2
BP	GO:0021915	neural tube development	2/83	22/4436	0.06275	0.829687	0.829687	BRD2/PRKACA	2
BP	GO:0035148	tube formation	2/83	22/4436	0.06275	0.829687	0.829687	BRD2/PRKACA	2
BP	GO:0098739	import across plasma membrane	2/83	22/4436	0.06275	0.829687	0.829687	SLC1A3/LRRC8C	2
BP	GO:0034220	monoatomic ion transmembrane transport	8/83	231/4436	0.0655154	0.829687	0.829687	CALHM2/SLC1A3/ANXA6/KCNIP4/DDIT3/LRRC8C/ATP1A1/ANXA9	8
BP	GO:0006816	calcium ion transport	4/83	82/4436	0.066434	0.829687	0.829687	ITPR3/ANXA6/DDIT3/ANXA9	4
MF	GO:0140597	protein carrier chaperone	2/88	19/3884	0.0676424	0.860271	0.860271	ASF1B/VPS72	2
BP	GO:0050714	positive regulation of protein secretion	2/83	23/4436	0.0679129	0.829687	0.829687	IL1A/PRKACA	2
BP	GO:0071466	cellular response to xenobiotic stimulus	2/83	23/4436	0.0679129	0.829687	0.829687	RBM22/CBR1	2
CC	GO:0005875	microtubule associated complex	2/100	21/4755	0.0709757	0.820407	0.814934	RP1/DCTN2	2
CC	GO:0042583	chromaffin granule	2/100	21/4755	0.0709757	0.820407	0.814934	CYB561/ANXA6	2
BP	GO:0001824	blastocyst development	2/83	24/4436	0.0732115	0.829687	0.829687	ASF1B/HOPX	2
BP	GO:0002526	acute inflammatory response	2/83	24/4436	0.0732115	0.829687	0.829687	IL1A/IL1B	2
BP	GO:0007043	cell-cell junction assembly	2/83	24/4436	0.0732115	0.829687	0.829687	PRKACA/HOPX	2
BP	GO:0007224	smoothened signaling pathway	2/83	24/4436	0.0732115	0.829687	0.829687	TMEM17/PRKACA	2
BP	GO:0008652	amino acid biosynthetic process	2/83	24/4436	0.0732115	0.829687	0.829687	SLC1A3/MRI1	2
BP	GO:1903322	positive regulation of protein modification by small protein conjugation or removal	2/83	24/4436	0.0732115	0.829687	0.829687	DCUN1D3/COMMD1	2
BP	GO:0006886	intracellular protein transport	6/83	158/4436	0.0740516	0.829687	0.829687	TRAM1/RBM22/CLTB/FAF2/PRKACA/SNX27	6
CC	GO:0030016	myofibril	3/100	47/4755	0.07529	0.820407	0.814934	MYL12A/MYL12B/MYOM1	3
CC	GO:0005791	rough endoplasmic reticulum	2/100	22/4755	0.0770335	0.820407	0.814934	ITPR3/PI4KB	2
BP	GO:0006812	monoatomic cation transport	8/83	240/4436	0.0781516	0.829687	0.829687	CALHM2/ITPR3/SLC1A3/ANXA6/KCNIP4/DDIT3/ATP1A1/ANXA9	8
BP	GO:0051282	regulation of sequestering of calcium ion	2/83	25/4436	0.0786389	0.829687	0.829687	ANXA6/DDIT3	2
BP	GO:0051283	negative regulation of sequestering of calcium ion	2/83	25/4436	0.0786389	0.829687	0.829687	ANXA6/DDIT3	2
BP	GO:0051783	regulation of nuclear division	2/83	25/4436	0.0786389	0.829687	0.829687	NSMCE2/IL1A	2
BP	GO:0051302	regulation of cell division	3/83	54/4436	0.0793258	0.829687	0.829687	IL1A/IL1B/FGF5	3
BP	GO:0042445	hormone metabolic process	3/83	55/4436	0.0828144	0.829687	0.829687	PRLHR/CTSK/DHRS9	3
CC	GO:0043292	contractile fiber	3/100	49/4755	0.0830584	0.84245	0.836829	MYL12A/MYL12B/MYOM1	3
BP	GO:0000723	telomere maintenance	2/83	26/4436	0.0841887	0.829687	0.829687	STN1/NSMCE2	2
BP	GO:0032200	telomere organization	2/83	26/4436	0.0841887	0.829687	0.829687	STN1/NSMCE2	2
BP	GO:0051208	sequestering of calcium ion	2/83	26/4436	0.0841887	0.829687	0.829687	ANXA6/DDIT3	2
BP	GO:1901875	positive regulation of post-translational protein modification	2/83	26/4436	0.0841887	0.829687	0.829687	DCUN1D3/COMMD1	2
MF	GO:0005261	monoatomic cation channel activity	3/88	46/3884	0.0849933	0.860271	0.860271	ITPR3/ANXA6/KCNIP4	3
BP	GO:0051222	positive regulation of protein transport	3/83	56/4436	0.0863686	0.829687	0.829687	IL1A/RBM22/PRKACA	3
MF	GO:0001653	peptide receptor activity	2/88	22/3884	0.0875107	0.860271	0.860271	PRLHR/NPR3	2
MF	GO:0016410	N-acyltransferase activity	2/88	22/3884	0.0875107	0.860271	0.860271	NMT2/CERS2	2
MF	GO:0070851	growth factor receptor binding	2/88	22/3884	0.0875107	0.860271	0.860271	IL1A/IL1B	2
MF	GO:0005216	monoatomic ion channel activity	4/88	75/3884	0.0889177	0.860271	0.860271	ITPR3/ANXA6/KCNIP4/LRRC8C	4
BP	GO:0009123	nucleoside monophosphate metabolic process	2/83	27/4436	0.0898544	0.829687	0.829687	NT5C2/AK4	2
BP	GO:0009408	response to heat	2/83	27/4436	0.0898544	0.829687	0.829687	IL1A/PRKACA	2
BP	GO:0046822	regulation of nucleocytoplasmic transport	2/83	27/4436	0.0898544	0.829687	0.829687	RBM22/PRKACA	2
BP	GO:0007268	chemical synaptic transmission	4/83	92/4436	0.0925019	0.829687	0.829687	ATAD1/INA/SLC1A3/PRKACA	4
BP	GO:0098916	anterograde trans-synaptic signaling	4/83	92/4436	0.0925019	0.829687	0.829687	ATAD1/INA/SLC1A3/PRKACA	4
CC	GO:0098687	chromosomal region	4/100	82/4755	0.0930967	0.876568	0.87072	STN1/NSMCE2/SUV39H2/SPC25	4
BP	GO:0099537	trans-synaptic signaling	4/83	93/4436	0.0953449	0.829687	0.829687	ATAD1/INA/SLC1A3/PRKACA	4
MF	GO:0003779	actin binding	4/88	77/3884	0.095758	0.860271	0.860271	MYL12A/UACA/ANXA6/TMOD4	4
CC	GO:0000781	chromosome, telomeric region	2/100	25/4755	0.0961131	0.876568	0.87072	STN1/NSMCE2	2
BP	GO:0055074	calcium ion homeostasis	3/83	59/4436	0.0974121	0.829687	0.829687	ITPR3/ANXA6/DDIT3	3
MF	GO:0140657	ATP-dependent activity	6/88	141/3884	0.0986018	0.860271	0.860271	ATAD1/ACSM1/MYL12A/HSPA14/ATP1A1/VPS72	6
BP	GO:0006811	monoatomic ion transport	9/83	297/4436	0.101097	0.829687	0.829687	CALHM2/ITPR3/SLC1A3/ANXA6/KCNIP4/DDIT3/LRRC8C/ATP1A1/ANXA9	9
BP	GO:0006913	nucleocytoplasmic transport	3/83	60/4436	0.101216	0.829687	0.829687	RBM22/PRKACA/SSB	3
BP	GO:0042180	cellular ketone metabolic process	3/83	60/4436	0.101216	0.829687	0.829687	COQ7/DHRS9/CBR1	3
BP	GO:0051169	nuclear transport	3/83	60/4436	0.101216	0.829687	0.829687	RBM22/PRKACA/SSB	3
BP	GO:0070588	calcium ion transmembrane transport	3/83	60/4436	0.101216	0.829687	0.829687	ANXA6/DDIT3/ANXA9	3
BP	GO:0098656	monoatomic anion transmembrane transport	2/83	29/4436	0.101509	0.829687	0.829687	SLC1A3/LRRC8C	2
MF	GO:0005507	copper ion binding	2/88	24/3884	0.101602	0.860271	0.860271	COMMD1/IL1A	2
CC	GO:0030018	Z disc	2/100	26/4755	0.102746	0.876568	0.87072	MYL12A/MYL12B	2
CC	GO:0030141	secretory granule	4/100	85/4755	0.102884	0.876568	0.87072	ITPR3/CYB561/ANXA6/PRKACA	4
BP	GO:1904951	positive regulation of establishment of protein localization	3/83	61/4436	0.105079	0.829687	0.829687	IL1A/RBM22/PRKACA	3
BP	GO:0000724	double-strand break repair via homologous recombination	2/83	30/4436	0.107487	0.829687	0.829687	NSMCE2/VPS72	2
BP	GO:0000725	recombinational repair	2/83	30/4436	0.107487	0.829687	0.829687	NSMCE2/VPS72	2
BP	GO:0045184	establishment of protein localization	11/83	390/4436	0.108845	0.829687	0.829687	ATAD1/TRAM1/COMMD1/IL1A/RBM22/CLTB/FAF2/PRKACA/SELENBP1/SNX27/NECAP2	11
MF	GO:0015079	potassium ion transmembrane transporter activity	2/88	25/3884	0.108869	0.860271	0.860271	KCNIP4/ATP1A1	2
BP	GO:0034329	cell junction assembly	3/83	62/4436	0.109	0.829687	0.829687	COL17A1/PRKACA/HOPX	3
BP	GO:0055082	intracellular chemical homeostasis	5/83	136/4436	0.109811	0.829687	0.829687	SLC1A3/IL1A/ANXA6/PRKACA/DDIT3	5
BP	GO:0044283	small molecule biosynthetic process	6/83	176/4436	0.110146	0.829687	0.829687	ACSM1/COQ7/SLC1A3/MRI1/PRKACA/DHRS9	6
BP	GO:0065004	protein-DNA complex assembly	2/83	31/4436	0.113557	0.829687	0.829687	BRD2/ASF1B	2
MF	GO:0051015	actin filament binding	2/88	26/3884	0.11627	0.860271	0.860271	MYL12A/ANXA6	2
MF	GO:0140104	molecular carrier activity	2/88	26/3884	0.11627	0.860271	0.860271	ASF1B/VPS72	2
CC	GO:0031674	I band	2/100	28/4755	0.11637	0.898188	0.892196	MYL12A/MYL12B	2
BP	GO:0030003	intracellular monoatomic cation homeostasis	4/83	100/4436	0.116376	0.829687	0.829687	SLC1A3/IL1A/ANXA6/DDIT3	4
BP	GO:0043009	chordate embryonic development	4/83	100/4436	0.116376	0.829687	0.829687	BRD2/ASF1B/PRKACA/HOPX	4
BP	GO:0099536	synaptic signaling	4/83	100/4436	0.116376	0.829687	0.829687	ATAD1/INA/SLC1A3/PRKACA	4
BP	GO:0006897	endocytosis	5/83	139/4436	0.117594	0.829687	0.829687	ATAD1/ANXA6/CDC42SE1/NOSTRIN/NECAP2	5
BP	GO:0046394	carboxylic acid biosynthetic process	4/83	101/4436	0.119537	0.829687	0.829687	ACSM1/SLC1A3/MRI1/DHRS9	4
BP	GO:0040029	epigenetic regulation of gene expression	2/83	32/4436	0.119714	0.829687	0.829687	SUV39H2/VPS72	2
BP	GO:0045216	cell-cell junction organization	2/83	32/4436	0.119714	0.829687	0.829687	PRKACA/HOPX	2
BP	GO:0071705	nitrogen compound transport	13/83	489/4436	0.120382	0.829687	0.829687	SLC1A3/TRAM1/COMMD1/IL1A/RBM22/CLTB/FAF2/PRKACA/LRRC8C/SELENBP1/SNX27/SSB/NECAP2	13
BP	GO:0006873	intracellular monoatomic ion homeostasis	4/83	102/4436	0.122734	0.829687	0.829687	SLC1A3/IL1A/ANXA6/DDIT3	4
CC	GO:0030667	secretory granule membrane	2/100	29/4755	0.123346	0.898188	0.892196	CYB561/ANXA6	2
MF	GO:0016627	oxidoreductase activity, acting on the CH-CH group of donors	2/88	27/3884	0.123795	0.860271	0.860271	TECRL/SDHB	2
MF	GO:0022890	inorganic cation transmembrane transporter activity	5/88	117/3884	0.124542	0.860271	0.860271	ITPR3/SLC1A3/ANXA6/KCNIP4/ATP1A1	5
MF	GO:1901702	salt transmembrane transporter activity	5/88	117/3884	0.124542	0.860271	0.860271	ITPR3/SLC1A3/ANXA6/KCNIP4/ATP1A1	5
MF	GO:0015075	monoatomic ion transmembrane transporter activity	6/88	151/3884	0.125749	0.860271	0.860271	ITPR3/SLC1A3/ANXA6/KCNIP4/LRRC8C/ATP1A1	6
BP	GO:0001659	temperature homeostasis	2/83	33/4436	0.125952	0.829687	0.829687	IL1A/IL1B	2
BP	GO:0043484	regulation of RNA splicing	2/83	33/4436	0.125952	0.829687	0.829687	RBM22/CELF3	2
BP	GO:0090316	positive regulation of intracellular protein transport	2/83	33/4436	0.125952	0.829687	0.829687	RBM22/PRKACA	2
BP	GO:0016053	organic acid biosynthetic process	4/83	103/4436	0.125969	0.829687	0.829687	ACSM1/SLC1A3/MRI1/DHRS9	4
MF	GO:0008324	monoatomic cation transmembrane transporter activity	5/88	118/3884	0.127851	0.860271	0.860271	ITPR3/SLC1A3/ANXA6/KCNIP4/ATP1A1	5
BP	GO:0009792	embryo development ending in birth or egg hatching	4/83	104/4436	0.129239	0.829687	0.829687	BRD2/ASF1B/PRKACA/HOPX	4
BP	GO:0006820	monoatomic anion transport	2/83	34/4436	0.132267	0.829687	0.829687	SLC1A3/LRRC8C	2
BP	GO:0071805	potassium ion transmembrane transport	2/83	34/4436	0.132267	0.829687	0.829687	SLC1A3/KCNIP4	2
BP	GO:1901888	regulation of cell junction assembly	2/83	34/4436	0.132267	0.829687	0.829687	PRKACA/HOPX	2
MF	GO:0042578	phosphoric ester hydrolase activity	4/88	87/3884	0.133461	0.860271	0.860271	NT5C2/GDE1/DNAJC6/PHOSPHO2	4
BP	GO:0098655	monoatomic cation transmembrane transport	6/83	187/4436	0.135986	0.829687	0.829687	CALHM2/SLC1A3/ANXA6/KCNIP4/DDIT3/ANXA9	6
CC	GO:0005581	collagen trimer	2/100	31/4755	0.137589	0.898188	0.892196	COL17A1/COL11A2	2
BP	GO:0009266	response to temperature stimulus	2/83	35/4436	0.138654	0.829687	0.829687	IL1A/PRKACA	2
MF	GO:0050839	cell adhesion molecule binding	2/88	29/3884	0.139183	0.860271	0.860271	IL1B/ADGRL1	2
BP	GO:0006396	RNA processing	7/83	232/4436	0.141685	0.829687	0.829687	PDCD11/RPP38/RBM22/PRKACA/CELF3/SCNM1/SSB	7
BP	GO:0015031	protein transport	10/83	366/4436	0.143257	0.829687	0.829687	TRAM1/COMMD1/IL1A/RBM22/CLTB/FAF2/PRKACA/SELENBP1/SNX27/NECAP2	10
BP	GO:1902904	negative regulation of supramolecular fiber organization	2/83	36/4436	0.145108	0.829687	0.829687	PFDN6/TMOD4	2
BP	GO:0021700	developmental maturation	3/83	71/4436	0.146675	0.829687	0.829687	PRKACA/ADGRL1/DDIT3	3
BP	GO:0043065	positive regulation of apoptotic process	4/83	110/4436	0.149594	0.829687	0.829687	CALHM2/DCUN1D3/DDIT3/MLLT11	4
MF	GO:0008092	cytoskeletal protein binding	6/88	160/3884	0.153011	0.860271	0.860271	MYL12A/MYL12B/RP1/UACA/ANXA6/TMOD4	6
MF	GO:0016791	phosphatase activity	3/88	60/3884	0.153779	0.860271	0.860271	NT5C2/DNAJC6/PHOSPHO2	3
MF	GO:0015081	sodium ion transmembrane transporter activity	2/88	31/3884	0.154961	0.860271	0.860271	SLC1A3/ATP1A1	2
BP	GO:0010817	regulation of hormone levels	4/83	112/4436	0.156643	0.829687	0.829687	PRLHR/PRKACA/CTSK/DHRS9	4
BP	GO:0043467	regulation of generation of precursor metabolites and energy	2/83	38/4436	0.158197	0.829687	0.829687	PRKACA/AK4	2
BP	GO:0051726	regulation of cell cycle	6/83	196/4436	0.159096	0.829687	0.829687	DCUN1D3/NSMCE2/IL1A/PRKACA/DDIT3/VPS72	6
BP	GO:0007346	regulation of mitotic cell cycle	3/83	74/4436	0.160081	0.829687	0.829687	DCUN1D3/NSMCE2/IL1A	3
BP	GO:0010498	proteasomal protein catabolic process	4/83	113/4436	0.160214	0.829687	0.829687	COMMD1/FAF2/PRKACA/DDIT3	4
MF	GO:0015267	channel activity	4/88	94/3884	0.162968	0.860271	0.860271	ITPR3/ANXA6/KCNIP4/LRRC8C	4
MF	GO:0022803	passive transmembrane transporter activity	4/88	94/3884	0.162968	0.860271	0.860271	ITPR3/ANXA6/KCNIP4/LRRC8C	4
MF	GO:0005085	guanyl-nucleotide exchange factor activity	2/88	32/3884	0.162977	0.860271	0.860271	RASGEF1B/ARHGEF10L	2
MF	GO:0042393	histone binding	2/88	32/3884	0.162977	0.860271	0.860271	BRD2/VPS72	2
BP	GO:0007059	chromosome segregation	3/83	75/4436	0.164632	0.829687	0.829687	NSMCE2/CCDC69/SPC25	3
BP	GO:0097191	extrinsic apoptotic signaling pathway	2/83	39/4436	0.164824	0.829687	0.829687	IL1A/MLLT11	2
BP	GO:0043068	positive regulation of programmed cell death	4/83	115/4436	0.167447	0.829687	0.829687	CALHM2/DCUN1D3/DDIT3/MLLT11	4
MF	GO:0140030	modification-dependent protein binding	2/88	33/3884	0.171066	0.860271	0.860271	BRD2/MINDY1	2
BP	GO:0007051	spindle organization	2/83	40/4436	0.1715	0.829687	0.829687	CCDC69/SPC25	2
BP	GO:0032388	positive regulation of intracellular transport	2/83	40/4436	0.1715	0.829687	0.829687	RBM22/PRKACA	2
BP	GO:0061136	regulation of proteasomal protein catabolic process	2/83	40/4436	0.1715	0.829687	0.829687	COMMD1/PRKACA	2
BP	GO:0001754	eye photoreceptor cell differentiation	1/83	10/4436	0.172273	0.829687	0.829687	RP1	1
BP	GO:0001895	retina homeostasis	1/83	10/4436	0.172273	0.829687	0.829687	RP1	1
BP	GO:0003254	regulation of membrane depolarization	1/83	10/4436	0.172273	0.829687	0.829687	MLLT11	1
BP	GO:0006775	fat-soluble vitamin metabolic process	1/83	10/4436	0.172273	0.829687	0.829687	CBR1	1
BP	GO:0006805	xenobiotic metabolic process	1/83	10/4436	0.172273	0.829687	0.829687	CBR1	1
BP	GO:0007613	memory	1/83	10/4436	0.172273	0.829687	0.829687	ATAD1	1
BP	GO:0009409	response to cold	1/83	10/4436	0.172273	0.829687	0.829687	PRKACA	1
BP	GO:0009953	dorsal/ventral pattern formation	1/83	10/4436	0.172273	0.829687	0.829687	PRKACA	1
BP	GO:0015800	acidic amino acid transport	1/83	10/4436	0.172273	0.829687	0.829687	SLC1A3	1
BP	GO:0030834	regulation of actin filament depolymerization	1/83	10/4436	0.172273	0.829687	0.829687	TMOD4	1
BP	GO:0032024	positive regulation of insulin secretion	1/83	10/4436	0.172273	0.829687	0.829687	PRKACA	1
BP	GO:0032088	negative regulation of NF-kappaB transcription factor activity	1/83	10/4436	0.172273	0.829687	0.829687	COMMD1	1
BP	GO:0032743	positive regulation of interleukin-2 production	1/83	10/4436	0.172273	0.829687	0.829687	IL1A	1
BP	GO:0042088	T-helper 1 type immune response	1/83	10/4436	0.172273	0.829687	0.829687	IL1B	1
BP	GO:0042307	positive regulation of protein import into nucleus	1/83	10/4436	0.172273	0.829687	0.829687	RBM22	1
BP	GO:0043094	cellular metabolic compound salvage	1/83	10/4436	0.172273	0.829687	0.829687	MRI1	1
BP	GO:0043279	response to alkaloid	1/83	10/4436	0.172273	0.829687	0.829687	SLC1A3	1
BP	GO:0043403	skeletal muscle tissue regeneration	1/83	10/4436	0.172273	0.829687	0.829687	HOPX	1
BP	GO:0045047	protein targeting to ER	1/83	10/4436	0.172273	0.829687	0.829687	TRAM1	1
BP	GO:0045814	negative regulation of gene expression, epigenetic	1/83	10/4436	0.172273	0.829687	0.829687	SUV39H2	1
BP	GO:0051155	positive regulation of striated muscle cell differentiation	1/83	10/4436	0.172273	0.829687	0.829687	HOPX	1
BP	GO:0065002	intracellular protein transmembrane transport	1/83	10/4436	0.172273	0.829687	0.829687	TRAM1	1
BP	GO:0070830	bicellular tight junction assembly	1/83	10/4436	0.172273	0.829687	0.829687	PRKACA	1
BP	GO:0072530	purine-containing compound transmembrane transport	1/83	10/4436	0.172273	0.829687	0.829687	LRRC8C	1
BP	GO:0072599	establishment of protein localization to endoplasmic reticulum	1/83	10/4436	0.172273	0.829687	0.829687	TRAM1	1
BP	GO:0089718	amino acid import across plasma membrane	1/83	10/4436	0.172273	0.829687	0.829687	SLC1A3	1
BP	GO:1901880	negative regulation of protein depolymerization	1/83	10/4436	0.172273	0.829687	0.829687	TMOD4	1
BP	GO:1904262	negative regulation of TORC1 signaling	1/83	10/4436	0.172273	0.829687	0.829687	PRKACA	1
BP	GO:1990000	amyloid fibril formation	1/83	10/4436	0.172273	0.829687	0.829687	PFDN6	1
BP	GO:2000134	negative regulation of G1/S transition of mitotic cell cycle	1/83	10/4436	0.172273	0.829687	0.829687	DCUN1D3	1
CC	GO:0062023	collagen-containing extracellular matrix	2/100	36/4755	0.174575	0.898188	0.892196	COL17A1/COL11A2	2
BP	GO:0051130	positive regulation of cellular component organization	6/83	202/4436	0.175411	0.829687	0.829687	ATAD1/NSMCE2/IL1A/ADGRL1/HOPX/MLLT11	6
BP	GO:0001894	tissue homeostasis	2/83	41/4436	0.178221	0.829687	0.829687	RP1/CTSK	2
BP	GO:0006813	potassium ion transport	2/83	41/4436	0.178221	0.829687	0.829687	SLC1A3/KCNIP4	2
BP	GO:0048771	tissue remodeling	2/83	41/4436	0.178221	0.829687	0.829687	IL1A/CTSK	2
BP	GO:0051216	cartilage development	2/83	41/4436	0.178221	0.829687	0.829687	ANXA6/CTSK	2
BP	GO:0060249	anatomical structure homeostasis	2/83	41/4436	0.178221	0.829687	0.829687	RP1/CTSK	2
BP	GO:0008033	tRNA processing	2/83	42/4436	0.184983	0.829687	0.829687	RPP38/SSB	2
BP	GO:0015748	organophosphate ester transport	2/83	42/4436	0.184983	0.829687	0.829687	PITPNB/LRRC8C	2
BP	GO:0019725	cellular homeostasis	5/83	162/4436	0.185249	0.829687	0.829687	SLC1A3/IL1A/ANXA6/PRKACA/DDIT3	5
BP	GO:0002090	regulation of receptor internalization	1/83	11/4436	0.187795	0.829687	0.829687	ATAD1	1
BP	GO:0006862	nucleotide transport	1/83	11/4436	0.187795	0.829687	0.829687	LRRC8C	1
BP	GO:0021545	cranial nerve development	1/83	11/4436	0.187795	0.829687	0.829687	SLC1A3	1
BP	GO:0035019	somatic stem cell population maintenance	1/83	11/4436	0.187795	0.829687	0.829687	VPS72	1
BP	GO:0045815	transcription initiation-coupled chromatin remodeling	1/83	11/4436	0.187795	0.829687	0.829687	VPS72	1
BP	GO:0048240	sperm capacitation	1/83	11/4436	0.187795	0.829687	0.829687	PRKACA	1
BP	GO:0051153	regulation of striated muscle cell differentiation	1/83	11/4436	0.187795	0.829687	0.829687	HOPX	1
BP	GO:0060042	retina morphogenesis in camera-type eye	1/83	11/4436	0.187795	0.829687	0.829687	RP1	1
BP	GO:0120192	tight junction assembly	1/83	11/4436	0.187795	0.829687	0.829687	PRKACA	1
BP	GO:1903715	regulation of aerobic respiration	1/83	11/4436	0.187795	0.829687	0.829687	AK4	1
BP	GO:2000781	positive regulation of double-strand break repair	1/83	11/4436	0.187795	0.829687	0.829687	VPS72	1
BP	GO:0000375	RNA splicing, via transesterification reactions	3/83	80/4436	0.187944	0.829687	0.829687	RBM22/CELF3/SCNM1	3
BP	GO:0000377	RNA splicing, via transesterification reactions with bulged adenosine as nucleophile	3/83	80/4436	0.187944	0.829687	0.829687	RBM22/CELF3/SCNM1	3
BP	GO:0000398	mRNA splicing, via spliceosome	3/83	80/4436	0.187944	0.829687	0.829687	RBM22/CELF3/SCNM1	3
CC	GO:0098978	glutamatergic synapse	2/100	38/4755	0.189792	0.898188	0.892196	ATAD1/PRKACA	2
BP	GO:0006338	chromatin remodeling	4/83	121/4436	0.189824	0.829687	0.829687	BRD2/SUV39H2/ASF1B/VPS72	4
CC	GO:0000940	outer kinetochore	1/100	10/4755	0.191643	0.898188	0.892196	SPC25	1
CC	GO:0005925	focal adhesion	2/100	39/4755	0.197468	0.898188	0.892196	ANXA6/PRUNE1	2
BP	GO:0006364	rRNA processing	2/83	44/4436	0.198616	0.829687	0.829687	PDCD11/RPP38	2
BP	GO:0031214	biomineral tissue development	2/83	44/4436	0.198616	0.829687	0.829687	ANXA6/TUFT1	2
BP	GO:0001704	formation of primary germ layer	1/83	12/4436	0.20303	0.829687	0.829687	PRKACA	1
BP	GO:0006110	regulation of glycolytic process	1/83	12/4436	0.20303	0.829687	0.829687	PRKACA	1
BP	GO:0006111	regulation of gluconeogenesis	1/83	12/4436	0.20303	0.829687	0.829687	PRKACA	1
BP	GO:0016925	protein sumoylation	1/83	12/4436	0.20303	0.829687	0.829687	NSMCE2	1
BP	GO:0030837	negative regulation of actin filament polymerization	1/83	12/4436	0.20303	0.829687	0.829687	TMOD4	1
BP	GO:0032527	protein exit from endoplasmic reticulum	1/83	12/4436	0.20303	0.829687	0.829687	FAF2	1
BP	GO:0032623	interleukin-2 production	1/83	12/4436	0.20303	0.829687	0.829687	IL1A	1
BP	GO:0032663	regulation of interleukin-2 production	1/83	12/4436	0.20303	0.829687	0.829687	IL1A	1
BP	GO:0038034	signal transduction in absence of ligand	1/83	12/4436	0.20303	0.829687	0.829687	IL1A	1
BP	GO:0042461	photoreceptor cell development	1/83	12/4436	0.20303	0.829687	0.829687	RP1	1
BP	GO:0043297	apical junction assembly	1/83	12/4436	0.20303	0.829687	0.829687	PRKACA	1
BP	GO:0043525	positive regulation of neuron apoptotic process	1/83	12/4436	0.20303	0.829687	0.829687	DDIT3	1
BP	GO:0045913	positive regulation of carbohydrate metabolic process	1/83	12/4436	0.20303	0.829687	0.829687	PRKACA	1
BP	GO:0046677	response to antibiotic	1/83	12/4436	0.20303	0.829687	0.829687	SLC1A3	1
BP	GO:0051149	positive regulation of muscle cell differentiation	1/83	12/4436	0.20303	0.829687	0.829687	HOPX	1
BP	GO:0060350	endochondral bone morphogenesis	1/83	12/4436	0.20303	0.829687	0.829687	ANXA6	1
BP	GO:0061035	regulation of cartilage development	1/83	12/4436	0.20303	0.829687	0.829687	CTSK	1
BP	GO:0070613	regulation of protein processing	1/83	12/4436	0.20303	0.829687	0.829687	PRKACA	1
BP	GO:0070633	transepithelial transport	1/83	12/4436	0.20303	0.829687	0.829687	SLC1A3	1
BP	GO:0097192	extrinsic apoptotic signaling pathway in absence of ligand	1/83	12/4436	0.20303	0.829687	0.829687	IL1A	1
BP	GO:1902807	negative regulation of cell cycle G1/S phase transition	1/83	12/4436	0.20303	0.829687	0.829687	DCUN1D3	1
BP	GO:1903317	regulation of protein maturation	1/83	12/4436	0.20303	0.829687	0.829687	PRKACA	1
MF	GO:0016772	transferase activity, transferring phosphorus-containing groups	6/88	175/3884	0.203702	0.860271	0.860271	NT5C2/BRD2/LOC618664/PRKACA/AK4/PI4KB	6
MF	GO:0004033	aldo-keto reductase (NADP) activity	1/88	10/3884	0.205026	0.860271	0.860271	CBR1	1
MF	GO:0005544	calcium-dependent phospholipid binding	1/88	10/3884	0.205026	0.860271	0.860271	ANXA6	1
MF	GO:0016597	amino acid binding	1/88	10/3884	0.205026	0.860271	0.860271	SLC1A3	1
MF	GO:0016709	oxidoreductase activity, acting on paired donors, with incorporation or reduction of molecular oxygen, NAD(P)H as one donor, and incorporation of one atom of oxygen	1/88	10/3884	0.205026	0.860271	0.860271	COQ7	1
CC	GO:0005777	peroxisome	2/100	40/4755	0.205183	0.898188	0.892196	ATAD1/KCNIP4	2
CC	GO:0042579	microbody	2/100	40/4755	0.205183	0.898188	0.892196	ATAD1/KCNIP4	2
BP	GO:1903050	regulation of proteolysis involved in protein catabolic process	2/83	45/4436	0.205478	0.829687	0.829687	COMMD1/PRKACA	2
CC	GO:0030867	rough endoplasmic reticulum membrane	1/100	11/4755	0.208679	0.898188	0.892196	PI4KB	1
MF	GO:0016301	kinase activity	5/88	140/3884	0.209898	0.860271	0.860271	NT5C2/BRD2/PRKACA/AK4/PI4KB	5
BP	GO:1901990	regulation of mitotic cell cycle phase transition	2/83	46/4436	0.212368	0.829687	0.829687	DCUN1D3/NSMCE2	2
CC	GO:0030659	cytoplasmic vesicle membrane	8/100	273/4755	0.21439	0.898188	0.892196	GDE1/ITPR3/CYB561/COMMD1/ANXA6/CLTB/LEPROT/SNX27	8
BP	GO:0032787	monocarboxylic acid metabolic process	5/83	171/4436	0.215006	0.829687	0.829687	ACSM1/SLC1A3/MBLAC2/PRKACA/DHRS9	5
BP	GO:0002711	positive regulation of T cell mediated immunity	1/83	13/4436	0.217982	0.829687	0.829687	IL1B	1
BP	GO:0003407	neural retina development	1/83	13/4436	0.217982	0.829687	0.829687	RP1	1
BP	GO:0007091	metaphase/anaphase transition of mitotic cell cycle	1/83	13/4436	0.217982	0.829687	0.829687	NSMCE2	1
BP	GO:0008589	regulation of smoothened signaling pathway	1/83	13/4436	0.217982	0.829687	0.829687	PRKACA	1
BP	GO:0010965	regulation of mitotic sister chromatid separation	1/83	13/4436	0.217982	0.829687	0.829687	NSMCE2	1
BP	GO:0030042	actin filament depolymerization	1/83	13/4436	0.217982	0.829687	0.829687	TMOD4	1
BP	GO:0030071	regulation of mitotic metaphase/anaphase transition	1/83	13/4436	0.217982	0.829687	0.829687	NSMCE2	1
BP	GO:0034389	lipid droplet organization	1/83	13/4436	0.217982	0.829687	0.829687	FAF2	1
BP	GO:0042181	ketone biosynthetic process	1/83	13/4436	0.217982	0.829687	0.829687	COQ7	1
BP	GO:0043242	negative regulation of protein-containing complex disassembly	1/83	13/4436	0.217982	0.829687	0.829687	TMOD4	1
BP	GO:0043433	negative regulation of DNA-binding transcription factor activity	1/83	13/4436	0.217982	0.829687	0.829687	COMMD1	1
BP	GO:0044784	metaphase/anaphase transition of cell cycle	1/83	13/4436	0.217982	0.829687	0.829687	NSMCE2	1
BP	GO:0045661	regulation of myoblast differentiation	1/83	13/4436	0.217982	0.829687	0.829687	DDIT3	1
BP	GO:0045912	negative regulation of carbohydrate metabolic process	1/83	13/4436	0.217982	0.829687	0.829687	PRKACA	1
BP	GO:0048260	positive regulation of receptor-mediated endocytosis	1/83	13/4436	0.217982	0.829687	0.829687	ATAD1	1
BP	GO:0051306	mitotic sister chromatid separation	1/83	13/4436	0.217982	0.829687	0.829687	NSMCE2	1
BP	GO:0070509	calcium ion import	1/83	13/4436	0.217982	0.829687	0.829687	ANXA6	1
BP	GO:0120193	tight junction organization	1/83	13/4436	0.217982	0.829687	0.829687	PRKACA	1
BP	GO:1901992	positive regulation of mitotic cell cycle phase transition	1/83	13/4436	0.217982	0.829687	0.829687	NSMCE2	1
BP	GO:1902099	regulation of metaphase/anaphase transition of cell cycle	1/83	13/4436	0.217982	0.829687	0.829687	NSMCE2	1
BP	GO:1990830	cellular response to leukemia inhibitory factor	1/83	13/4436	0.217982	0.829687	0.829687	INA	1
MF	GO:0015318	inorganic molecular entity transmembrane transporter activity	5/88	142/3884	0.218107	0.860271	0.860271	ITPR3/SLC1A3/ANXA6/KCNIP4/ATP1A1	5
BP	GO:0055085	transmembrane transport	9/83	356/4436	0.21911	0.829687	0.829687	CALHM2/SLC1A3/TRAM1/ANXA6/KCNIP4/DDIT3/LRRC8C/ATP1A1/ANXA9	9
BP	GO:0016072	rRNA metabolic process	2/83	47/4436	0.21928	0.829687	0.829687	PDCD11/RPP38	2
BP	GO:0033157	regulation of intracellular protein transport	2/83	47/4436	0.21928	0.829687	0.829687	RBM22/PRKACA	2
BP	GO:0051651	maintenance of location in cell	2/83	47/4436	0.21928	0.829687	0.829687	ANXA6/DDIT3	2
BP	GO:0090068	positive regulation of cell cycle process	2/83	47/4436	0.21928	0.829687	0.829687	NSMCE2/IL1A	2
CC	GO:0012506	vesicle membrane	8/100	275/4755	0.220048	0.898188	0.892196	GDE1/ITPR3/CYB561/COMMD1/ANXA6/CLTB/LEPROT/SNX27	8
MF	GO:0008188	neuropeptide receptor activity	1/88	11/3884	0.223084	0.860271	0.860271	PRLHR	1
MF	GO:0033764	steroid dehydrogenase activity, acting on the CH-OH group of donors, NAD or NADP as acceptor	1/88	11/3884	0.223084	0.860271	0.860271	DHRS9	1
MF	GO:0072341	modified amino acid binding	1/88	11/3884	0.223084	0.860271	0.860271	ANXA6	1
BP	GO:0034660	ncRNA metabolic process	4/83	130/4436	0.225049	0.829687	0.829687	PDCD11/RPP38/CELF3/SSB	4
CC	GO:0022627	cytosolic small ribosomal subunit	1/100	12/4755	0.225359	0.898188	0.892196	RPS18	1
CC	GO:0098685	Schaffer collateral - CA1 synapse	1/100	12/4755	0.225359	0.898188	0.892196	INA	1
CC	GO:0005789	endoplasmic reticulum membrane	9/100	319/4755	0.226254	0.898188	0.892196	ITPR3/PITPNB/TRAM1/MBLAC2/FAF2/LRRC8C/CERS2/PI4KB/DHRS9	9
CC	GO:0098827	endoplasmic reticulum subcompartment	9/100	319/4755	0.226254	0.898188	0.892196	ITPR3/PITPNB/TRAM1/MBLAC2/FAF2/LRRC8C/CERS2/PI4KB/DHRS9	9
BP	GO:0010035	response to inorganic substance	3/83	88/4436	0.226851	0.829687	0.829687	CUTA/SLC1A3/IL1A	3
BP	GO:0001501	skeletal system development	3/83	89/4436	0.231827	0.829687	0.829687	NPR3/ANXA6/CTSK	3
BP	GO:1903829	positive regulation of protein localization	3/83	89/4436	0.231827	0.829687	0.829687	IL1A/RBM22/PRKACA	3
BP	GO:0002720	positive regulation of cytokine production involved in immune response	1/83	14/4436	0.232657	0.829687	0.829687	IL1B	1
BP	GO:0006405	RNA export from nucleus	1/83	14/4436	0.232657	0.829687	0.829687	SSB	1
BP	GO:0008299	isoprenoid biosynthetic process	1/83	14/4436	0.232657	0.829687	0.829687	DHRS9	1
BP	GO:0010833	telomere maintenance via telomere lengthening	1/83	14/4436	0.232657	0.829687	0.829687	STN1	1
BP	GO:0015804	neutral amino acid transport	1/83	14/4436	0.232657	0.829687	0.829687	SLC1A3	1
BP	GO:0030968	endoplasmic reticulum unfolded protein response	1/83	14/4436	0.232657	0.829687	0.829687	DDIT3	1
BP	GO:0045911	positive regulation of DNA recombination	1/83	14/4436	0.232657	0.829687	0.829687	VPS72	1
BP	GO:0046530	photoreceptor cell differentiation	1/83	14/4436	0.232657	0.829687	0.829687	RP1	1
BP	GO:0090199	regulation of release of cytochrome c from mitochondria	1/83	14/4436	0.232657	0.829687	0.829687	MLLT11	1
BP	GO:0090277	positive regulation of peptide hormone secretion	1/83	14/4436	0.232657	0.829687	0.829687	PRKACA	1
BP	GO:0120009	intermembrane lipid transfer	1/83	14/4436	0.232657	0.829687	0.829687	PITPNB	1
BP	GO:1901879	regulation of protein depolymerization	1/83	14/4436	0.232657	0.829687	0.829687	TMOD4	1
BP	GO:1990823	response to leukemia inhibitory factor	1/83	14/4436	0.232657	0.829687	0.829687	INA	1
BP	GO:1903047	mitotic cell cycle process	4/83	132/4436	0.233106	0.829687	0.829687	DCUN1D3/NSMCE2/IL1A/SPC25	4
BP	GO:0050708	regulation of protein secretion	2/83	49/4436	0.233162	0.829687	0.829687	IL1A/PRKACA	2
BP	GO:0043161	proteasome-mediated ubiquitin-dependent protein catabolic process	3/83	90/4436	0.236823	0.829687	0.829687	COMMD1/FAF2/DDIT3	3
BP	GO:0016192	vesicle-mediated transport	8/83	316/4436	0.236934	0.829687	0.829687	ATAD1/PITPNB/ANXA6/DNAJC6/CDC42SE1/SNX27/NOSTRIN/NECAP2	8
BP	GO:1903532	positive regulation of secretion by cell	2/83	50/4436	0.240125	0.829687	0.829687	IL1A/PRKACA	2
MF	GO:0005548	phospholipid transporter activity	1/88	12/3884	0.240737	0.860271	0.860271	PITPNB	1
MF	GO:0016229	steroid dehydrogenase activity	1/88	12/3884	0.240737	0.860271	0.860271	DHRS9	1
MF	GO:0038024	cargo receptor activity	1/88	12/3884	0.240737	0.860271	0.860271	ANXA6	1
MF	GO:0120013	lipid transfer activity	1/88	12/3884	0.240737	0.860271	0.860271	PITPNB	1
CC	GO:0005604	basement membrane	1/100	13/4755	0.241692	0.898188	0.892196	COL17A1	1
CC	GO:0030286	dynein complex	1/100	13/4755	0.241692	0.898188	0.892196	DCTN2	1
CC	GO:0042734	presynaptic membrane	1/100	13/4755	0.241692	0.898188	0.892196	ADGRL1	1
CC	GO:1902555	endoribonuclease complex	1/100	13/4755	0.241692	0.898188	0.892196	RPP38	1
CC	GO:1905348	endonuclease complex	1/100	13/4755	0.241692	0.898188	0.892196	RPP38	1
CC	GO:0042175	nuclear outer membrane-endoplasmic reticulum membrane network	9/100	325/4755	0.242556	0.898188	0.892196	ITPR3/PITPNB/TRAM1/MBLAC2/FAF2/LRRC8C/CERS2/PI4KB/DHRS9	9
BP	GO:0051301	cell division	5/83	179/4436	0.242668	0.829687	0.829687	NSMCE2/IL1A/IL1B/FGF5/SPC25	5
BP	GO:0051668	localization within membrane	4/83	135/4436	0.245327	0.829687	0.829687	ATAD1/MYL12A/TRAM1/SNX27	4
BP	GO:0002028	regulation of sodium ion transport	1/83	15/4436	0.24706	0.829687	0.829687	ATP1A1	1
BP	GO:0002793	positive regulation of peptide secretion	1/83	15/4436	0.24706	0.829687	0.829687	PRKACA	1
BP	GO:0006890	retrograde vesicle-mediated transport, Golgi to endoplasmic reticulum	1/83	15/4436	0.24706	0.829687	0.829687	PITPNB	1
BP	GO:0007044	cell-substrate junction assembly	1/83	15/4436	0.24706	0.829687	0.829687	COL17A1	1
BP	GO:0007062	sister chromatid cohesion	1/83	15/4436	0.24706	0.829687	0.829687	NSMCE2	1
BP	GO:0009066	aspartate family amino acid metabolic process	1/83	15/4436	0.24706	0.829687	0.829687	MRI1	1
BP	GO:0032007	negative regulation of TOR signaling	1/83	15/4436	0.24706	0.829687	0.829687	PRKACA	1
BP	GO:0033045	regulation of sister chromatid segregation	1/83	15/4436	0.24706	0.829687	0.829687	NSMCE2	1
BP	GO:0034620	cellular response to unfolded protein	1/83	15/4436	0.24706	0.829687	0.829687	DDIT3	1
BP	GO:0042306	regulation of protein import into nucleus	1/83	15/4436	0.24706	0.829687	0.829687	RBM22	1
BP	GO:0043470	regulation of carbohydrate catabolic process	1/83	15/4436	0.24706	0.829687	0.829687	PRKACA	1
BP	GO:0071806	protein transmembrane transport	1/83	15/4436	0.24706	0.829687	0.829687	TRAM1	1
BP	GO:0032984	protein-containing complex disassembly	2/83	51/4436	0.247098	0.829687	0.829687	DNAJC6/TMOD4	2
CC	GO:0015629	actin cytoskeleton	3/100	83/4755	0.253446	0.898188	0.892196	MYL12A/MYL12B/ANXA6	3
BP	GO:0006397	mRNA processing	4/83	137/4436	0.253555	0.829687	0.829687	RBM22/PRKACA/CELF3/SCNM1	4
BP	GO:0048871	multicellular organismal-level homeostasis	4/83	137/4436	0.253555	0.829687	0.829687	RP1/IL1A/IL1B/CTSK	4
BP	GO:0006302	double-strand break repair	2/83	52/4436	0.25408	0.829687	0.829687	NSMCE2/VPS72	2
BP	GO:0060562	epithelial tube morphogenesis	2/83	52/4436	0.25408	0.829687	0.829687	BRD2/PRKACA	2
BP	GO:1903320	regulation of protein modification by small protein conjugation or removal	2/83	52/4436	0.25408	0.829687	0.829687	DCUN1D3/COMMD1	2
BP	GO:0042254	ribosome biogenesis	3/83	94/4436	0.25699	0.829687	0.829687	PDCD11/RPS15A/RPP38	3
MF	GO:0003677	DNA binding	9/88	307/3884	0.257669	0.860271	0.860271	STN1/ABT1/HMGN4/SUV39H2/HOPX/DDIT3/CERS2/VPS72/ARNT	9
CC	GO:0005778	peroxisomal membrane	1/100	14/4755	0.257683	0.898188	0.892196	ATAD1	1
CC	GO:0030118	clathrin coat	1/100	14/4755	0.257683	0.898188	0.892196	CLTB	1
CC	GO:0031594	neuromuscular junction	1/100	14/4755	0.257683	0.898188	0.892196	PRKACA	1
CC	GO:0031903	microbody membrane	1/100	14/4755	0.257683	0.898188	0.892196	ATAD1	1
MF	GO:0051537	2 iron, 2 sulfur cluster binding	1/88	13/3884	0.257993	0.860271	0.860271	SDHB	1
BP	GO:0010038	response to metal ion	2/83	53/4436	0.261068	0.829687	0.829687	CUTA/IL1A	2
BP	GO:0061448	connective tissue development	2/83	53/4436	0.261068	0.829687	0.829687	ANXA6/CTSK	2
BP	GO:0001676	long-chain fatty acid metabolic process	1/83	16/4436	0.261195	0.829687	0.829687	ACSM1	1
BP	GO:0009167	purine ribonucleoside monophosphate metabolic process	1/83	16/4436	0.261195	0.829687	0.829687	NT5C2	1
BP	GO:0010569	regulation of double-strand break repair via homologous recombination	1/83	16/4436	0.261195	0.829687	0.829687	VPS72	1
BP	GO:0032272	negative regulation of protein polymerization	1/83	16/4436	0.261195	0.829687	0.829687	TMOD4	1
BP	GO:0032757	positive regulation of interleukin-8 production	1/83	16/4436	0.261195	0.829687	0.829687	DDIT3	1
BP	GO:0035023	regulation of Rho protein signal transduction	1/83	16/4436	0.261195	0.829687	0.829687	CDC42SE1	1
BP	GO:0043457	regulation of cellular respiration	1/83	16/4436	0.261195	0.829687	0.829687	AK4	1
BP	GO:0045103	intermediate filament-based process	1/83	16/4436	0.261195	0.829687	0.829687	INA	1
BP	GO:0045104	intermediate filament cytoskeleton organization	1/83	16/4436	0.261195	0.829687	0.829687	INA	1
BP	GO:0045453	bone resorption	1/83	16/4436	0.261195	0.829687	0.829687	CTSK	1
BP	GO:0050806	positive regulation of synaptic transmission	1/83	16/4436	0.261195	0.829687	0.829687	SLC1A3	1
BP	GO:1905818	regulation of chromosome separation	1/83	16/4436	0.261195	0.829687	0.829687	NSMCE2	1
MF	GO:0008083	growth factor activity	2/88	44/3884	0.263017	0.860271	0.860271	CXCL2/GRO1	2
BP	GO:0016071	mRNA metabolic process	5/83	186/4436	0.267638	0.829687	0.829687	RBM22/PRKACA/CELF3/SCNM1/SSB	5
BP	GO:0006399	tRNA metabolic process	2/83	54/4436	0.268058	0.829687	0.829687	RPP38/SSB	2
BP	GO:0006874	intracellular calcium ion homeostasis	2/83	54/4436	0.268058	0.829687	0.829687	ANXA6/DDIT3	2
BP	GO:0098813	nuclear chromosome segregation	2/83	54/4436	0.268058	0.829687	0.829687	NSMCE2/SPC25	2
MF	GO:0016491	oxidoreductase activity	8/88	271/3884	0.269447	0.860271	0.860271	COQ7/CYB561/GPX3/TECRL/SELENBP1/DHRS9/SDHB/CBR1	8
CC	GO:0000123	histone acetyltransferase complex	1/100	15/4755	0.27334	0.898188	0.892196	VPS72	1
CC	GO:0031248	protein acetyltransferase complex	1/100	15/4755	0.27334	0.898188	0.892196	VPS72	1
CC	GO:1902493	acetyltransferase complex	1/100	15/4755	0.27334	0.898188	0.892196	VPS72	1
MF	GO:0005518	collagen binding	1/88	14/3884	0.274861	0.860271	0.860271	CTSK	1
MF	GO:0031490	chromatin DNA binding	1/88	14/3884	0.274861	0.860271	0.860271	HMGN4	1
MF	GO:0031593	polyubiquitin modification-dependent protein binding	1/88	14/3884	0.274861	0.860271	0.860271	MINDY1	1
BP	GO:0006099	tricarboxylic acid cycle	1/83	17/4436	0.275069	0.829687	0.829687	SDHB	1
BP	GO:0009126	purine nucleoside monophosphate metabolic process	1/83	17/4436	0.275069	0.829687	0.829687	NT5C2	1
BP	GO:0019882	antigen processing and presentation	1/83	17/4436	0.275069	0.829687	0.829687	PSMB8	1
BP	GO:0021675	nerve development	1/83	17/4436	0.275069	0.829687	0.829687	SLC1A3	1
BP	GO:0030101	natural killer cell activation	1/83	17/4436	0.275069	0.829687	0.829687	DCAF15	1
BP	GO:0032456	endocytic recycling	1/83	17/4436	0.275069	0.829687	0.829687	SNX27	1
BP	GO:0032637	interleukin-8 production	1/83	17/4436	0.275069	0.829687	0.829687	DDIT3	1
BP	GO:0032677	regulation of interleukin-8 production	1/83	17/4436	0.275069	0.829687	0.829687	DDIT3	1
BP	GO:0032729	positive regulation of type II interferon production	1/83	17/4436	0.275069	0.829687	0.829687	IL1B	1
BP	GO:0042246	tissue regeneration	1/83	17/4436	0.275069	0.829687	0.829687	HOPX	1
BP	GO:0043255	regulation of carbohydrate biosynthetic process	1/83	17/4436	0.275069	0.829687	0.829687	PRKACA	1
BP	GO:0045048	protein insertion into ER membrane	1/83	17/4436	0.275069	0.829687	0.829687	TRAM1	1
BP	GO:0045445	myoblast differentiation	1/83	17/4436	0.275069	0.829687	0.829687	DDIT3	1
BP	GO:0051304	chromosome separation	1/83	17/4436	0.275069	0.829687	0.829687	NSMCE2	1
BP	GO:0051899	membrane depolarization	1/83	17/4436	0.275069	0.829687	0.829687	MLLT11	1
BP	GO:0070972	protein localization to endoplasmic reticulum	1/83	17/4436	0.275069	0.829687	0.829687	TRAM1	1
BP	GO:1901989	positive regulation of cell cycle phase transition	1/83	17/4436	0.275069	0.829687	0.829687	NSMCE2	1
BP	GO:1902475	L-alpha-amino acid transmembrane transport	1/83	17/4436	0.275069	0.829687	0.829687	SLC1A3	1
BP	GO:0051128	regulation of cellular component organization	10/83	428/4436	0.276532	0.829687	0.829687	ATAD1/DCUN1D3/PFDN6/NSMCE2/IL1A/PRKACA/ADGRL1/HOPX/TMOD4/MLLT11	10
BP	GO:0098662	inorganic cation transmembrane transport	5/83	189/4436	0.278522	0.829687	0.829687	SLC1A3/ANXA6/KCNIP4/DDIT3/ANXA9	5
BP	GO:0045444	fat cell differentiation	2/83	56/4436	0.282036	0.829687	0.829687	PSMB8/LRRC8C	2
BP	GO:0071695	anatomical structure maturation	2/83	56/4436	0.282036	0.829687	0.829687	PRKACA/DDIT3	2
BP	GO:0034470	ncRNA processing	3/83	99/4436	0.282523	0.829687	0.829687	PDCD11/RPP38/SSB	3
BP	GO:0051223	regulation of protein transport	3/83	99/4436	0.282523	0.829687	0.829687	IL1A/RBM22/PRKACA	3
BP	GO:0022603	regulation of anatomical structure morphogenesis	4/83	144/4436	0.282789	0.829687	0.829687	MYL12A/MYL12B/IL1A/CDC42SE1	4
MF	GO:0016788	hydrolase activity, acting on ester bonds	6/88	197/3884	0.287205	0.860271	0.860271	NT5C2/GDE1/LACTB2/MBLAC2/DNAJC6/PHOSPHO2	6
CC	GO:0098552	side of membrane	3/100	89/4755	0.287875	0.898188	0.892196	ITPR3/CDH13/CTSK	3
MF	GO:0008234	cysteine-type peptidase activity	2/88	47/3884	0.288445	0.860271	0.860271	MINDY1/SCRN3	2
CC	GO:0030660	Golgi-associated vesicle membrane	1/100	16/4755	0.288671	0.898188	0.892196	CLTB	1
BP	GO:0001836	release of cytochrome c from mitochondria	1/83	18/4436	0.288685	0.829687	0.829687	MLLT11	1
BP	GO:0002709	regulation of T cell mediated immunity	1/83	18/4436	0.288685	0.829687	0.829687	IL1B	1
BP	GO:0048259	regulation of receptor-mediated endocytosis	1/83	18/4436	0.288685	0.829687	0.829687	ATAD1	1
BP	GO:0051147	regulation of muscle cell differentiation	1/83	18/4436	0.288685	0.829687	0.829687	HOPX	1
BP	GO:0150115	cell-substrate junction organization	1/83	18/4436	0.288685	0.829687	0.829687	COL17A1	1
BP	GO:0015931	nucleobase-containing compound transport	2/83	57/4436	0.28902	0.829687	0.829687	LRRC8C/SSB	2
CC	GO:0031461	cullin-RING ubiquitin ligase complex	2/100	51/4755	0.291282	0.898188	0.892196	COMMD1/DCAF15	2
MF	GO:0031491	nucleosome binding	1/88	15/3884	0.29135	0.860271	0.860271	HMGN4	1
BP	GO:0000902	cell morphogenesis	4/83	147/4436	0.295487	0.829687	0.829687	MYL12A/MYL12B/SLC1A3/CDC42SE1	4
BP	GO:1901873	regulation of post-translational protein modification	2/83	58/4436	0.295997	0.829687	0.829687	DCUN1D3/COMMD1	2
MF	GO:0005126	cytokine receptor binding	2/88	48/3884	0.296906	0.860271	0.860271	IL1A/IL1B	2
CC	GO:0005769	early endosome	3/100	91/4755	0.299448	0.898188	0.892196	COMMD1/RASGEF1B/SNX27	3
MF	GO:0005215	transporter activity	8/88	280/3884	0.299647	0.860271	0.860271	ATAD1/ITPR3/SLC1A3/PITPNB/ANXA6/KCNIP4/LRRC8C/ATP1A1	8
BP	GO:0019827	stem cell population maintenance	1/83	19/4436	0.302048	0.829687	0.829687	VPS72	1
BP	GO:0031123	RNA 3'-end processing	1/83	19/4436	0.302048	0.829687	0.829687	SSB	1
BP	GO:0043200	response to amino acid	1/83	19/4436	0.302048	0.829687	0.829687	SLC1A3	1
BP	GO:0060041	retina development in camera-type eye	1/83	19/4436	0.302048	0.829687	0.829687	RP1	1
BP	GO:0070059	intrinsic apoptotic signaling pathway in response to endoplasmic reticulum stress	1/83	19/4436	0.302048	0.829687	0.829687	DDIT3	1
BP	GO:0098727	maintenance of cell number	1/83	19/4436	0.302048	0.829687	0.829687	VPS72	1
BP	GO:1900182	positive regulation of protein localization to nucleus	1/83	19/4436	0.302048	0.829687	0.829687	RBM22	1
BP	GO:0140014	mitotic nuclear division	2/83	59/4436	0.302965	0.829687	0.829687	NSMCE2/IL1A	2
CC	GO:0005903	brush border	1/100	17/4755	0.303681	0.898188	0.892196	MYL12B	1
CC	GO:0030120	vesicle coat	1/100	17/4755	0.303681	0.898188	0.892196	CLTB	1
BP	GO:0006325	chromatin organization	4/83	149/4436	0.303997	0.829687	0.829687	BRD2/SUV39H2/ASF1B/VPS72	4
BP	GO:0007049	cell cycle	9/83	390/4436	0.304758	0.829687	0.829687	DCUN1D3/NSMCE2/SUV39H2/IL1A/CCDC69/PRKACA/DDIT3/VPS72/SPC25	9
MF	GO:0004601	peroxidase activity	1/88	16/3884	0.307468	0.860271	0.860271	GPX3	1
MF	GO:0016278	lysine N-methyltransferase activity	1/88	16/3884	0.307468	0.860271	0.860271	SUV39H2	1
MF	GO:0016279	protein-lysine N-methyltransferase activity	1/88	16/3884	0.307468	0.860271	0.860271	SUV39H2	1
MF	GO:0016684	oxidoreductase activity, acting on peroxide as acceptor	1/88	16/3884	0.307468	0.860271	0.860271	GPX3	1
MF	GO:0051082	unfolded protein binding	1/88	16/3884	0.307468	0.860271	0.860271	PFDN6	1
MF	GO:0099094	ligand-gated monoatomic cation channel activity	1/88	16/3884	0.307468	0.860271	0.860271	ITPR3	1
BP	GO:0010638	positive regulation of organelle organization	3/83	104/4436	0.308286	0.829687	0.829687	NSMCE2/IL1A/MLLT11	3
MF	GO:0016773	phosphotransferase activity, alcohol group as acceptor	4/88	124/3884	0.308867	0.860271	0.860271	NT5C2/BRD2/PRKACA/PI4KB	4
BP	GO:0051047	positive regulation of secretion	2/83	60/4436	0.309921	0.829687	0.829687	IL1A/PRKACA	2
BP	GO:0090150	establishment of protein localization to membrane	2/83	60/4436	0.309921	0.829687	0.829687	ATAD1/TRAM1	2
CC	GO:0099503	secretory vesicle	4/100	134/4755	0.310974	0.898188	0.892196	ITPR3/CYB561/ANXA6/PRKACA	4
BP	GO:0006497	protein lipidation	1/83	20/4436	0.315164	0.829687	0.829687	NMT2	1
BP	GO:0007498	mesoderm development	1/83	20/4436	0.315164	0.829687	0.829687	PRKACA	1
BP	GO:0031398	positive regulation of protein ubiquitination	1/83	20/4436	0.315164	0.829687	0.829687	COMMD1	1
BP	GO:0035967	cellular response to topologically incorrect protein	1/83	20/4436	0.315164	0.829687	0.829687	DDIT3	1
BP	GO:0046887	positive regulation of hormone secretion	1/83	20/4436	0.315164	0.829687	0.829687	PRKACA	1
BP	GO:0048593	camera-type eye morphogenesis	1/83	20/4436	0.315164	0.829687	0.829687	RP1	1
BP	GO:0051310	metaphase chromosome alignment	1/83	20/4436	0.315164	0.829687	0.829687	SPC25	1
BP	GO:0098781	ncRNA transcription	1/83	20/4436	0.315164	0.829687	0.829687	CELF3	1
BP	GO:2000045	regulation of G1/S transition of mitotic cell cycle	1/83	20/4436	0.315164	0.829687	0.829687	DCUN1D3	1
BP	GO:2001252	positive regulation of chromosome organization	1/83	20/4436	0.315164	0.829687	0.829687	NSMCE2	1
BP	GO:0010628	positive regulation of gene expression	6/83	247/4436	0.315267	0.829687	0.829687	IL1A/IL1B/RBM22/DDIT3/CELF3/VPS72	6
BP	GO:0006310	DNA recombination	2/83	61/4436	0.316865	0.829687	0.829687	NSMCE2/VPS72	2
CC	GO:0019898	extrinsic component of membrane	1/100	18/4755	0.318377	0.898188	0.892196	COQ7	1
CC	GO:0022624	proteasome accessory complex	1/100	18/4755	0.318377	0.898188	0.892196	PSMD4	1
MF	GO:0003723	RNA binding	7/88	245/3884	0.31862	0.860271	0.860271	REXO5/RPS18/LACTB2/RPP38/RBM22/CELF3/SSB	7
BP	GO:0007610	behavior	3/83	106/4436	0.318627	0.829687	0.829687	ATAD1/PRLHR/SLC1A3	3
BP	GO:0070201	regulation of establishment of protein localization	3/83	106/4436	0.318627	0.829687	0.829687	IL1A/RBM22/PRKACA	3
CC	GO:1902494	catalytic complex	12/100	485/4755	0.319752	0.898188	0.892196	PSMB8/PSMB9/NSMCE2/RPP38/COMMD1/PRKACA/DCAF15/DCTN2/PSMB4/PSMD4/VPS72/SDHB	12
CC	GO:0099512	supramolecular fiber	6/100	221/4755	0.320229	0.898188	0.892196	INA/MYL12A/MYL12B/MYOM1/COL11A2/DCTN2	6
CC	GO:0042470	melanosome	2/100	55/4755	0.322546	0.898188	0.892196	ANXA6/ATP1A1	2
CC	GO:0048770	pigment granule	2/100	55/4755	0.322546	0.898188	0.892196	ANXA6/ATP1A1	2
MF	GO:0001540	amyloid-beta binding	1/88	17/3884	0.323224	0.860271	0.860271	PFDN6	1
MF	GO:0015179	L-amino acid transmembrane transporter activity	1/88	17/3884	0.323224	0.860271	0.860271	SLC1A3	1
MF	GO:0042054	histone methyltransferase activity	1/88	17/3884	0.323224	0.860271	0.860271	SUV39H2	1
BP	GO:0009060	aerobic respiration	2/83	62/4436	0.323794	0.829687	0.829687	AK4/SDHB	2
CC	GO:0099081	supramolecular polymer	6/100	223/4755	0.32776	0.898188	0.892196	INA/MYL12A/MYL12B/MYOM1/COL11A2/DCTN2	6
BP	GO:0000380	alternative mRNA splicing, via spliceosome	1/83	21/4436	0.328035	0.829687	0.829687	SCNM1	1
BP	GO:0002456	T cell mediated immunity	1/83	21/4436	0.328035	0.829687	0.829687	IL1B	1
BP	GO:0006835	dicarboxylic acid transport	1/83	21/4436	0.328035	0.829687	0.829687	SLC1A3	1
BP	GO:0007611	learning or memory	1/83	21/4436	0.328035	0.829687	0.829687	ATAD1	1
BP	GO:0009161	ribonucleoside monophosphate metabolic process	1/83	21/4436	0.328035	0.829687	0.829687	NT5C2	1
BP	GO:0010906	regulation of glucose metabolic process	1/83	21/4436	0.328035	0.829687	0.829687	PRKACA	1
BP	GO:0015807	L-amino acid transport	1/83	21/4436	0.328035	0.829687	0.829687	SLC1A3	1
BP	GO:0051983	regulation of chromosome segregation	1/83	21/4436	0.328035	0.829687	0.829687	NSMCE2	1
BP	GO:0060349	bone morphogenesis	1/83	21/4436	0.328035	0.829687	0.829687	ANXA6	1
BP	GO:0071333	cellular response to glucose stimulus	1/83	21/4436	0.328035	0.829687	0.829687	PRKACA	1
BP	GO:1901607	alpha-amino acid biosynthetic process	1/83	21/4436	0.328035	0.829687	0.829687	MRI1	1
BP	GO:1902476	chloride transmembrane transport	1/83	21/4436	0.328035	0.829687	0.829687	SLC1A3	1
BP	GO:2000779	regulation of double-strand break repair	1/83	21/4436	0.328035	0.829687	0.829687	VPS72	1
BP	GO:0003013	circulatory system process	3/83	108/4436	0.328976	0.829687	0.829687	NPR3/SLC1A3/HOPX	3
BP	GO:0051603	proteolysis involved in protein catabolic process	4/83	155/4436	0.329684	0.829687	0.829687	COMMD1/FAF2/PRKACA/DDIT3	4
BP	GO:0050808	synapse organization	2/83	63/4436	0.330706	0.829687	0.829687	INA/ADGRL1	2
CC	GO:0005905	clathrin-coated pit	1/100	19/4755	0.332767	0.898188	0.892196	CLTB	1
CC	GO:0016605	PML body	1/100	19/4755	0.332767	0.898188	0.892196	NSMCE2	1
CC	GO:0035869	ciliary transition zone	1/100	19/4755	0.332767	0.898188	0.892196	TMEM17	1
CC	GO:0043197	dendritic spine	1/100	19/4755	0.332767	0.898188	0.892196	PRKACA	1
CC	GO:0044309	neuron spine	1/100	19/4755	0.332767	0.898188	0.892196	PRKACA	1
BP	GO:0045787	positive regulation of cell cycle	2/83	64/4436	0.337599	0.829687	0.829687	NSMCE2/IL1A	2
CC	GO:0000775	chromosome, centromeric region	2/100	57/4755	0.338062	0.898188	0.892196	SUV39H2/SPC25	2
MF	GO:0005178	integrin binding	1/88	18/3884	0.338625	0.860271	0.860271	IL1B	1
MF	GO:0019829	ATPase-coupled monoatomic cation transmembrane transporter activity	1/88	18/3884	0.338625	0.860271	0.860271	ATP1A1	1
MF	GO:0031625	ubiquitin protein ligase binding	2/88	53/3884	0.338938	0.860271	0.860271	FAF2/PRKACA	2
BP	GO:0001101	response to acid chemical	1/83	22/4436	0.340668	0.829687	0.829687	SLC1A3	1
BP	GO:0001523	retinoid metabolic process	1/83	22/4436	0.340668	0.829687	0.829687	DHRS9	1
BP	GO:0002367	cytokine production involved in immune response	1/83	22/4436	0.340668	0.829687	0.829687	IL1B	1
BP	GO:0002718	regulation of cytokine production involved in immune response	1/83	22/4436	0.340668	0.829687	0.829687	IL1B	1
BP	GO:0003333	amino acid transmembrane transport	1/83	22/4436	0.340668	0.829687	0.829687	SLC1A3	1
BP	GO:0006821	chloride transport	1/83	22/4436	0.340668	0.829687	0.829687	SLC1A3	1
BP	GO:0006997	nucleus organization	1/83	22/4436	0.340668	0.829687	0.829687	CELF3	1
BP	GO:0007631	feeding behavior	1/83	22/4436	0.340668	0.829687	0.829687	PRLHR	1
BP	GO:0016101	diterpenoid metabolic process	1/83	22/4436	0.340668	0.829687	0.829687	DHRS9	1
BP	GO:0019080	viral gene expression	1/83	22/4436	0.340668	0.829687	0.829687	SSB	1
BP	GO:0031099	regeneration	1/83	22/4436	0.340668	0.829687	0.829687	HOPX	1
BP	GO:0032609	type II interferon production	1/83	22/4436	0.340668	0.829687	0.829687	IL1B	1
BP	GO:0032649	regulation of type II interferon production	1/83	22/4436	0.340668	0.829687	0.829687	IL1B	1
BP	GO:0036503	ERAD pathway	1/83	22/4436	0.340668	0.829687	0.829687	FAF2	1
BP	GO:0042158	lipoprotein biosynthetic process	1/83	22/4436	0.340668	0.829687	0.829687	NMT2	1
BP	GO:0045667	regulation of osteoblast differentiation	1/83	22/4436	0.340668	0.829687	0.829687	PRKACA	1
BP	GO:0046849	bone remodeling	1/83	22/4436	0.340668	0.829687	0.829687	CTSK	1
BP	GO:0050000	chromosome localization	1/83	22/4436	0.340668	0.829687	0.829687	SPC25	1
BP	GO:0051303	establishment of chromosome localization	1/83	22/4436	0.340668	0.829687	0.829687	SPC25	1
BP	GO:0051881	regulation of mitochondrial membrane potential	1/83	22/4436	0.340668	0.829687	0.829687	MLLT11	1
BP	GO:0071326	cellular response to monosaccharide stimulus	1/83	22/4436	0.340668	0.829687	0.829687	PRKACA	1
BP	GO:0071331	cellular response to hexose stimulus	1/83	22/4436	0.340668	0.829687	0.829687	PRKACA	1
BP	GO:0071456	cellular response to hypoxia	1/83	22/4436	0.340668	0.829687	0.829687	AK4	1
BP	GO:1901890	positive regulation of cell junction assembly	1/83	22/4436	0.340668	0.829687	0.829687	HOPX	1
BP	GO:2001244	positive regulation of intrinsic apoptotic signaling pathway	1/83	22/4436	0.340668	0.829687	0.829687	DDIT3	1
BP	GO:0000278	mitotic cell cycle	4/83	158/4436	0.342589	0.829687	0.829687	DCUN1D3/NSMCE2/IL1A/SPC25	4
CC	GO:0097060	synaptic membrane	2/100	58/4755	0.345782	0.898188	0.892196	ATAD1/ADGRL1	2
CC	GO:0022626	cytosolic ribosome	1/100	20/4755	0.346855	0.898188	0.892196	RPS18	1
BP	GO:0071824	protein-DNA complex organization	4/83	159/4436	0.346896	0.829687	0.829687	BRD2/SUV39H2/ASF1B/VPS72	4
MF	GO:0022836	gated channel activity	2/88	54/3884	0.347266	0.860271	0.860271	ITPR3/KCNIP4	2
MF	GO:0022839	monoatomic ion-gated channel activity	2/88	54/3884	0.347266	0.860271	0.860271	ITPR3/KCNIP4	2
MF	GO:0038023	signaling receptor activity	4/88	132/3884	0.35051	0.860271	0.860271	PRLHR/NPR3/ADGRL1/ARNT	4
MF	GO:0060089	molecular transducer activity	4/88	132/3884	0.35051	0.860271	0.860271	PRLHR/NPR3/ADGRL1/ARNT	4
BP	GO:0044772	mitotic cell cycle phase transition	2/83	66/4436	0.351324	0.829687	0.829687	DCUN1D3/NSMCE2	2
BP	GO:1901987	regulation of cell cycle phase transition	2/83	66/4436	0.351324	0.829687	0.829687	DCUN1D3/NSMCE2	2
BP	GO:0098660	inorganic ion transmembrane transport	5/83	209/4436	0.352955	0.829687	0.829687	SLC1A3/ANXA6/KCNIP4/DDIT3/ANXA9	5
BP	GO:0000018	regulation of DNA recombination	1/83	23/4436	0.353066	0.829687	0.829687	VPS72	1
BP	GO:0002708	positive regulation of lymphocyte mediated immunity	1/83	23/4436	0.353066	0.829687	0.829687	IL1B	1
BP	GO:0007266	Rho protein signal transduction	1/83	23/4436	0.353066	0.829687	0.829687	CDC42SE1	1
BP	GO:0031503	protein-containing complex localization	1/83	23/4436	0.353066	0.829687	0.829687	ATAD1	1
BP	GO:0032963	collagen metabolic process	1/83	23/4436	0.353066	0.829687	0.829687	CTSK	1
BP	GO:0036294	cellular response to decreased oxygen levels	1/83	23/4436	0.353066	0.829687	0.829687	AK4	1
BP	GO:0048024	regulation of mRNA splicing, via spliceosome	1/83	23/4436	0.353066	0.829687	0.829687	CELF3	1
BP	GO:0051209	release of sequestered calcium ion into cytosol	1/83	23/4436	0.353066	0.829687	0.829687	DDIT3	1
BP	GO:0051225	spindle assembly	1/83	23/4436	0.353066	0.829687	0.829687	CCDC69	1
BP	GO:0071322	cellular response to carbohydrate stimulus	1/83	23/4436	0.353066	0.829687	0.829687	PRKACA	1
CC	GO:0005938	cell cortex	2/100	59/4755	0.353474	0.898188	0.892196	MYL12A/MYL12B	2
MF	GO:0005253	monoatomic anion channel activity	1/88	19/3884	0.353679	0.860271	0.860271	LRRC8C	1
MF	GO:0015370	solute:sodium symporter activity	1/88	19/3884	0.353679	0.860271	0.860271	SLC1A3	1
MF	GO:0016667	oxidoreductase activity, acting on a sulfur group of donors	1/88	19/3884	0.353679	0.860271	0.860271	SELENBP1	1
MF	GO:0017124	SH3 domain binding	1/88	19/3884	0.353679	0.860271	0.860271	DNAJC6	1
MF	GO:0030145	manganese ion binding	1/88	19/3884	0.353679	0.860271	0.860271	PRKACA	1
BP	GO:0046907	intracellular transport	7/83	308/4436	0.35372	0.829687	0.829687	TRAM1/RBM22/CLTB/FAF2/PRKACA/SNX27/SSB	7
MF	GO:0016616	oxidoreductase activity, acting on the CH-OH group of donors, NAD or NADP as acceptor	2/88	55/3884	0.35556	0.860271	0.860271	DHRS9/CBR1	2
MF	GO:0022853	active monoatomic ion transmembrane transporter activity	2/88	56/3884	0.363818	0.860271	0.860271	SLC1A3/ATP1A1	2
MF	GO:0044389	ubiquitin-like protein ligase binding	2/88	56/3884	0.363818	0.860271	0.860271	FAF2/PRKACA	2
BP	GO:0072330	monocarboxylic acid biosynthetic process	2/83	68/4436	0.364954	0.829687	0.829687	ACSM1/DHRS9	2
BP	GO:0002824	positive regulation of adaptive immune response based on somatic recombination of immune receptors built from immunoglobulin superfamily domains	1/83	24/4436	0.365233	0.829687	0.829687	IL1B	1
BP	GO:0010822	positive regulation of mitochondrion organization	1/83	24/4436	0.365233	0.829687	0.829687	MLLT11	1
BP	GO:0032434	regulation of proteasomal ubiquitin-dependent protein catabolic process	1/83	24/4436	0.365233	0.829687	0.829687	COMMD1	1
BP	GO:0043244	regulation of protein-containing complex disassembly	1/83	24/4436	0.365233	0.829687	0.829687	TMOD4	1
BP	GO:0045931	positive regulation of mitotic cell cycle	1/83	24/4436	0.365233	0.829687	0.829687	NSMCE2	1
BP	GO:0048592	eye morphogenesis	1/83	24/4436	0.365233	0.829687	0.829687	RP1	1
BP	GO:0048639	positive regulation of developmental growth	1/83	24/4436	0.365233	0.829687	0.829687	HOPX	1
BP	GO:0050905	neuromuscular process	1/83	24/4436	0.365233	0.829687	0.829687	SLC1A3	1
BP	GO:0051205	protein insertion into membrane	1/83	24/4436	0.365233	0.829687	0.829687	TRAM1	1
BP	GO:0062014	negative regulation of small molecule metabolic process	1/83	24/4436	0.365233	0.829687	0.829687	PRKACA	1
BP	GO:0098661	inorganic anion transmembrane transport	1/83	24/4436	0.365233	0.829687	0.829687	SLC1A3	1
BP	GO:1903432	regulation of TORC1 signaling	1/83	24/4436	0.365233	0.829687	0.829687	PRKACA	1
MF	GO:0000049	tRNA binding	1/88	20/3884	0.368395	0.860271	0.860271	SSB	1
MF	GO:0004521	RNA endonuclease activity	1/88	20/3884	0.368395	0.860271	0.860271	LACTB2	1
MF	GO:0008528	G protein-coupled peptide receptor activity	1/88	20/3884	0.368395	0.860271	0.860271	PRLHR	1
BP	GO:0001819	positive regulation of cytokine production	3/83	116/4436	0.370308	0.829687	0.829687	IL1A/IL1B/DDIT3	3
BP	GO:0001701	in utero embryonic development	2/83	69/4436	0.37173	0.829687	0.829687	ASF1B/HOPX	2
BP	GO:0042886	amide transport	2/83	69/4436	0.37173	0.829687	0.829687	SLC1A3/PRKACA	2
BP	GO:0097193	intrinsic apoptotic signaling pathway	2/83	69/4436	0.37173	0.829687	0.829687	DDIT3/MLLT11	2
MF	GO:0033218	amide binding	2/88	57/3884	0.372037	0.860271	0.860271	PFDN6/SLC1A3	2
CC	GO:0000793	condensed chromosome	2/100	62/4755	0.376356	0.898188	0.892196	NSMCE2/SPC25	2
BP	GO:0051050	positive regulation of transport	4/83	166/4436	0.377063	0.829687	0.829687	ATAD1/IL1A/RBM22/PRKACA	4
BP	GO:0002062	chondrocyte differentiation	1/83	25/4436	0.377175	0.829687	0.829687	ANXA6	1
BP	GO:0002821	positive regulation of adaptive immune response	1/83	25/4436	0.377175	0.829687	0.829687	IL1B	1
BP	GO:0006606	protein import into nucleus	1/83	25/4436	0.377175	0.829687	0.829687	RBM22	1
BP	GO:0006612	protein targeting to membrane	1/83	25/4436	0.377175	0.829687	0.829687	TRAM1	1
BP	GO:0006766	vitamin metabolic process	1/83	25/4436	0.377175	0.829687	0.829687	CBR1	1
BP	GO:0007189	adenylate cyclase-activating G protein-coupled receptor signaling pathway	1/83	25/4436	0.377175	0.829687	0.829687	PRKACA	1
BP	GO:0035082	axoneme assembly	1/83	25/4436	0.377175	0.829687	0.829687	RP1	1
BP	GO:0038202	TORC1 signaling	1/83	25/4436	0.377175	0.829687	0.829687	PRKACA	1
BP	GO:0046034	ATP metabolic process	1/83	25/4436	0.377175	0.829687	0.829687	AK4	1
BP	GO:0051170	import into nucleus	1/83	25/4436	0.377175	0.829687	0.829687	RBM22	1
BP	GO:1903313	positive regulation of mRNA metabolic process	1/83	25/4436	0.377175	0.829687	0.829687	CELF3	1
BP	GO:0009306	protein secretion	2/83	70/4436	0.378478	0.829687	0.829687	IL1A/PRKACA	2
MF	GO:0005267	potassium channel activity	1/88	21/3884	0.38278	0.860271	0.860271	KCNIP4	1
MF	GO:0140662	ATP-dependent protein folding chaperone	1/88	21/3884	0.38278	0.860271	0.860271	HSPA14	1
CC	GO:0030312	external encapsulating structure	2/100	63/4755	0.383913	0.898188	0.892196	COL17A1/COL11A2	2
CC	GO:0030658	transport vesicle membrane	2/100	63/4755	0.383913	0.898188	0.892196	ITPR3/CLTB	2
CC	GO:0031012	extracellular matrix	2/100	63/4755	0.383913	0.898188	0.892196	COL17A1/COL11A2	2
BP	GO:0032386	regulation of intracellular transport	2/83	71/4436	0.385197	0.829687	0.829687	RBM22/PRKACA	2
BP	GO:0035592	establishment of protein localization to extracellular region	2/83	71/4436	0.385197	0.829687	0.829687	IL1A/PRKACA	2
BP	GO:0072594	establishment of protein localization to organelle	2/83	71/4436	0.385197	0.829687	0.829687	TRAM1/RBM22	2
BP	GO:0008380	RNA splicing	3/83	119/4436	0.38572	0.829687	0.829687	RBM22/CELF3/SCNM1	3
BP	GO:0051649	establishment of localization in cell	9/83	420/4436	0.386245	0.829687	0.829687	ATAD1/TRAM1/RBM22/CLTB/FAF2/PRKACA/SNX27/SSB/SPC25	9
BP	GO:0009653	anatomical structure morphogenesis	10/83	472/4436	0.388596	0.829687	0.829687	MYL12A/MYL12B/BRD2/SLC1A3/RP1/IL1A/ANXA6/PRKACA/HOPX/CDC42SE1	10
BP	GO:0001678	intracellular glucose homeostasis	1/83	26/4436	0.388894	0.829687	0.829687	PRKACA	1
BP	GO:0006721	terpenoid metabolic process	1/83	26/4436	0.388894	0.829687	0.829687	DHRS9	1
BP	GO:0007052	mitotic spindle organization	1/83	26/4436	0.388894	0.829687	0.829687	SPC25	1
BP	GO:0007218	neuropeptide signaling pathway	1/83	26/4436	0.388894	0.829687	0.829687	PRLHR	1
BP	GO:0009612	response to mechanical stimulus	1/83	26/4436	0.388894	0.829687	0.829687	SLC1A3	1
BP	GO:0045739	positive regulation of DNA repair	1/83	26/4436	0.388894	0.829687	0.829687	VPS72	1
BP	GO:0098876	vesicle-mediated transport to the plasma membrane	1/83	26/4436	0.388894	0.829687	0.829687	SNX27	1
BP	GO:1901264	carbohydrate derivative transport	1/83	26/4436	0.388894	0.829687	0.829687	LRRC8C	1
CC	GO:0098590	plasma membrane region	7/100	284/4755	0.388958	0.898188	0.892196	ATAD1/TMEM17/CLTB/PRKACA/ADGRL1/ATP1A1/CTSK	7
BP	GO:0009790	embryo development	4/83	169/4436	0.389974	0.829687	0.829687	BRD2/ASF1B/PRKACA/HOPX	4
BP	GO:0072657	protein localization to membrane	3/83	120/4436	0.39084	0.829687	0.829687	ATAD1/MYL12A/TRAM1	3
BP	GO:0009150	purine ribonucleotide metabolic process	2/83	72/4436	0.391885	0.829687	0.829687	NT5C2/AK4	2
BP	GO:0071692	protein localization to extracellular region	2/83	72/4436	0.391885	0.829687	0.829687	IL1A/PRKACA	2
CC	GO:1990234	transferase complex	5/100	196/4755	0.395622	0.898188	0.892196	NSMCE2/COMMD1/PRKACA/DCAF15/VPS72	5
BP	GO:0007283	spermatogenesis	3/83	121/4436	0.395951	0.829687	0.829687	MEIG1/PRKACA/CELF3	3
MF	GO:0016614	oxidoreductase activity, acting on CH-OH group of donors	2/88	60/3884	0.396438	0.860271	0.860271	DHRS9/CBR1	2
CC	GO:0031984	organelle subcompartment	9/100	377/4755	0.396733	0.898188	0.892196	ITPR3/PITPNB/TRAM1/MBLAC2/FAF2/LRRC8C/CERS2/PI4KB/DHRS9	9
MF	GO:0015171	amino acid transmembrane transporter activity	1/88	22/3884	0.39684	0.860271	0.860271	SLC1A3	1
BP	GO:0034976	response to endoplasmic reticulum stress	2/83	73/4436	0.398542	0.829687	0.829687	FAF2/DDIT3	2
BP	GO:0042176	regulation of protein catabolic process	2/83	73/4436	0.398542	0.829687	0.829687	COMMD1/PRKACA	2
CC	GO:0005741	mitochondrial outer membrane	2/100	65/4755	0.398909	0.898188	0.892196	ATAD1/PI4KB	2
CC	GO:1902554	serine/threonine protein kinase complex	1/100	24/4755	0.400324	0.898188	0.892196	PRKACA	1
BP	GO:0000082	G1/S transition of mitotic cell cycle	1/83	27/4436	0.400396	0.829687	0.829687	DCUN1D3	1
BP	GO:0002705	positive regulation of leukocyte mediated immunity	1/83	27/4436	0.400396	0.829687	0.829687	IL1B	1
BP	GO:0006094	gluconeogenesis	1/83	27/4436	0.400396	0.829687	0.829687	PRKACA	1
BP	GO:0015914	phospholipid transport	1/83	27/4436	0.400396	0.829687	0.829687	PITPNB	1
BP	GO:0019319	hexose biosynthetic process	1/83	27/4436	0.400396	0.829687	0.829687	PRKACA	1
BP	GO:0030308	negative regulation of cell growth	1/83	27/4436	0.400396	0.829687	0.829687	DCUN1D3	1
BP	GO:0030833	regulation of actin filament polymerization	1/83	27/4436	0.400396	0.829687	0.829687	TMOD4	1
BP	GO:0043543	protein acylation	1/83	27/4436	0.400396	0.829687	0.829687	NMT2	1
BP	GO:0045807	positive regulation of endocytosis	1/83	27/4436	0.400396	0.829687	0.829687	ATAD1	1
BP	GO:0050796	regulation of insulin secretion	1/83	27/4436	0.400396	0.829687	0.829687	PRKACA	1
BP	GO:1902806	regulation of cell cycle G1/S phase transition	1/83	27/4436	0.400396	0.829687	0.829687	DCUN1D3	1
BP	GO:1903321	negative regulation of protein modification by small protein conjugation or removal	1/83	27/4436	0.400396	0.829687	0.829687	DCUN1D3	1
BP	GO:0050793	regulation of developmental process	9/83	426/4436	0.402853	0.829687	0.829687	MYL12A/MYL12B/IL1A/PRKACA/ADGRL1/HOPX/DDIT3/CDC42SE1/CTSK	9
BP	GO:0019752	carboxylic acid metabolic process	6/83	273/4436	0.403607	0.829687	0.829687	ACSM1/SLC1A3/MBLAC2/MRI1/PRKACA/DHRS9	6
BP	GO:0006511	ubiquitin-dependent protein catabolic process	3/83	123/4436	0.40614	0.829687	0.829687	COMMD1/FAF2/DDIT3	3
CC	GO:0030496	midbody	2/100	66/4755	0.406345	0.898188	0.892196	CCDC69/RASGEF1B	2
BP	GO:0043436	oxoacid metabolic process	6/83	274/4436	0.407026	0.829687	0.829687	ACSM1/SLC1A3/MBLAC2/MRI1/PRKACA/DHRS9	6
MF	GO:0042626	ATPase-coupled transmembrane transporter activity	1/88	23/3884	0.410584	0.860271	0.860271	ATP1A1	1
BP	GO:0019941	modification-dependent protein catabolic process	3/83	124/4436	0.411217	0.829687	0.829687	COMMD1/FAF2/DDIT3	3
BP	GO:0043632	modification-dependent macromolecule catabolic process	3/83	124/4436	0.411217	0.829687	0.829687	COMMD1/FAF2/DDIT3	3
BP	GO:0048232	male gamete generation	3/83	124/4436	0.411217	0.829687	0.829687	MEIG1/PRKACA/CELF3	3
BP	GO:0006576	biogenic amine metabolic process	1/83	28/4436	0.411683	0.829687	0.829687	GDE1	1
BP	GO:0007369	gastrulation	1/83	28/4436	0.411683	0.829687	0.829687	PRKACA	1
BP	GO:0019722	calcium-mediated signaling	1/83	28/4436	0.411683	0.829687	0.829687	ADGRL1	1
BP	GO:0045766	positive regulation of angiogenesis	1/83	28/4436	0.411683	0.829687	0.829687	IL1A	1
BP	GO:0097553	calcium ion transmembrane import into cytosol	1/83	28/4436	0.411683	0.829687	0.829687	DDIT3	1
BP	GO:0099173	postsynapse organization	1/83	28/4436	0.411683	0.829687	0.829687	INA	1
BP	GO:1901874	negative regulation of post-translational protein modification	1/83	28/4436	0.411683	0.829687	0.829687	DCUN1D3	1
BP	GO:1904018	positive regulation of vasculature development	1/83	28/4436	0.411683	0.829687	0.829687	IL1A	1
BP	GO:0051235	maintenance of location	2/83	75/4436	0.411756	0.829687	0.829687	ANXA6/DDIT3	2
CC	GO:0005798	Golgi-associated vesicle	1/100	25/4755	0.413	0.898188	0.892196	CLTB	1
CC	GO:1902911	protein kinase complex	1/100	25/4755	0.413	0.898188	0.892196	PRKACA	1
BP	GO:0009628	response to abiotic stimulus	5/83	225/4436	0.413422	0.829687	0.829687	DCUN1D3/SLC1A3/IL1A/PRKACA/AK4	5
BP	GO:0007010	cytoskeleton organization	6/83	276/4436	0.413859	0.829687	0.829687	INA/MYL12A/RP1/CCDC69/TMOD4/SPC25	6
BP	GO:0006082	organic acid metabolic process	6/83	277/4436	0.417275	0.829687	0.829687	ACSM1/SLC1A3/MBLAC2/MRI1/PRKACA/DHRS9	6
MF	GO:0008233	peptidase activity	4/88	145/3884	0.41823	0.860271	0.860271	PSMB8/PSMB9/MINDY1/SCRN3	4
BP	GO:0045333	cellular respiration	2/83	76/4436	0.418311	0.829687	0.829687	AK4/SDHB	2
MF	GO:0003735	structural constituent of ribosome	2/88	63/3884	0.420409	0.860271	0.860271	RPS18/MRPL9	2
BP	GO:0097190	apoptotic signaling pathway	3/83	126/4436	0.421333	0.829687	0.829687	IL1A/DDIT3/MLLT11	3
BP	GO:0002702	positive regulation of production of molecular mediator of immune response	1/83	29/4436	0.422761	0.829687	0.829687	IL1B	1
BP	GO:0002706	regulation of lymphocyte mediated immunity	1/83	29/4436	0.422761	0.829687	0.829687	IL1B	1
BP	GO:0007605	sensory perception of sound	1/83	29/4436	0.422761	0.829687	0.829687	SLC1A3	1
BP	GO:0031623	receptor internalization	1/83	29/4436	0.422761	0.829687	0.829687	ATAD1	1
BP	GO:0042157	lipoprotein metabolic process	1/83	29/4436	0.422761	0.829687	0.829687	NMT2	1
BP	GO:0050890	cognition	1/83	29/4436	0.422761	0.829687	0.829687	ATAD1	1
BP	GO:2000058	regulation of ubiquitin-dependent protein catabolic process	1/83	29/4436	0.422761	0.829687	0.829687	COMMD1	1
BP	GO:0002009	morphogenesis of an epithelium	2/83	77/4436	0.42483	0.829687	0.829687	BRD2/PRKACA	2
CC	GO:0000786	nucleosome	1/100	26/4755	0.42541	0.898188	0.892196	VPS72	1
CC	GO:0060170	ciliary membrane	1/100	26/4755	0.42541	0.898188	0.892196	TMEM17	1
CC	GO:0098862	cluster of actin-based cell projections	1/100	26/4755	0.42541	0.898188	0.892196	MYL12B	1
MF	GO:0016747	acyltransferase activity, transferring groups other than amino-acyl groups	2/88	64/3884	0.428294	0.860271	0.860271	NMT2/CERS2	2
MF	GO:0140096	catalytic activity, acting on a protein	12/88	489/3884	0.430606	0.860271	0.860271	PSMB8/PSMB9/BRD2/LOC618664/NSMCE2/SUV39H2/NMT2/PRKACA/DNAJC6/VPS72/MINDY1/SCRN3	12
CC	GO:0005694	chromosome	7/100	296/4755	0.431196	0.898188	0.892196	STN1/HMGN4/NSMCE2/SUV39H2/ASF1B/VPS72/SPC25	7
BP	GO:0009259	ribonucleotide metabolic process	2/83	78/4436	0.431312	0.829687	0.829687	NT5C2/AK4	2
BP	GO:0000956	nuclear-transcribed mRNA catabolic process	1/83	30/4436	0.433633	0.829687	0.829687	SSB	1
BP	GO:0007029	endoplasmic reticulum organization	1/83	30/4436	0.433633	0.829687	0.829687	TRAM1	1
BP	GO:0009308	amine metabolic process	1/83	30/4436	0.433633	0.829687	0.829687	GDE1	1
BP	GO:0009749	response to glucose	1/83	30/4436	0.433633	0.829687	0.829687	PRKACA	1
BP	GO:0015698	inorganic anion transport	1/83	30/4436	0.433633	0.829687	0.829687	SLC1A3	1
BP	GO:0034308	primary alcohol metabolic process	1/83	30/4436	0.433633	0.829687	0.829687	GDE1	1
BP	GO:0035265	organ growth	1/83	30/4436	0.433633	0.829687	0.829687	ANXA6	1
BP	GO:0046364	monosaccharide biosynthetic process	1/83	30/4436	0.433633	0.829687	0.829687	PRKACA	1
BP	GO:0050684	regulation of mRNA processing	1/83	30/4436	0.433633	0.829687	0.829687	CELF3	1
BP	GO:0051494	negative regulation of cytoskeleton organization	1/83	30/4436	0.433633	0.829687	0.829687	TMOD4	1
BP	GO:0062013	positive regulation of small molecule metabolic process	1/83	30/4436	0.433633	0.829687	0.829687	PRKACA	1
BP	GO:0099003	vesicle-mediated transport in synapse	1/83	30/4436	0.433633	0.829687	0.829687	ATAD1	1
BP	GO:1901991	negative regulation of mitotic cell cycle phase transition	1/83	30/4436	0.433633	0.829687	0.829687	DCUN1D3	1
CC	GO:1990904	ribonucleoprotein complex	6/100	251/4755	0.434531	0.898188	0.892196	RPS15A/RPS18/RPP38/MRPL9/SCNM1/SSB	6
CC	GO:0000151	ubiquitin ligase complex	2/100	70/4755	0.435641	0.898188	0.892196	COMMD1/DCAF15	2
MF	GO:0004930	G protein-coupled receptor activity	2/88	65/3884	0.436125	0.860271	0.860271	PRLHR/ADGRL1	2
MF	GO:0015294	solute:monoatomic cation symporter activity	1/88	25/3884	0.437149	0.860271	0.860271	SLC1A3	1
CC	GO:0005840	ribosome	3/100	115/4755	0.437553	0.898188	0.892196	RPS18/HSPA14/MRPL9	3
BP	GO:0019693	ribose phosphate metabolic process	2/83	79/4436	0.437756	0.829687	0.829687	NT5C2/AK4	2
BP	GO:1902903	regulation of supramolecular fiber organization	2/83	79/4436	0.437756	0.829687	0.829687	PFDN6/TMOD4	2
BP	GO:0010564	regulation of cell cycle process	3/83	130/4436	0.441395	0.829687	0.829687	DCUN1D3/NSMCE2/IL1A	3
MF	GO:0030695	GTPase regulator activity	2/88	66/3884	0.443898	0.860271	0.860271	RASGEF1B/ARHGEF10L	2
MF	GO:0060589	nucleoside-triphosphatase regulator activity	2/88	66/3884	0.443898	0.860271	0.860271	RASGEF1B/ARHGEF10L	2
BP	GO:0009416	response to light stimulus	2/83	80/4436	0.444161	0.829687	0.829687	DCUN1D3/SLC1A3	2
BP	GO:0006096	glycolytic process	1/83	31/4436	0.444302	0.829687	0.829687	PRKACA	1
BP	GO:0006865	amino acid transport	1/83	31/4436	0.444302	0.829687	0.829687	SLC1A3	1
BP	GO:0008064	regulation of actin polymerization or depolymerization	1/83	31/4436	0.444302	0.829687	0.829687	TMOD4	1
BP	GO:0009746	response to hexose	1/83	31/4436	0.444302	0.829687	0.829687	PRKACA	1
BP	GO:0018958	phenol-containing compound metabolic process	1/83	31/4436	0.444302	0.829687	0.829687	CTSK	1
BP	GO:0030832	regulation of actin filament length	1/83	31/4436	0.444302	0.829687	0.829687	TMOD4	1
BP	GO:0034284	response to monosaccharide	1/83	31/4436	0.444302	0.829687	0.829687	PRKACA	1
BP	GO:0046578	regulation of Ras protein signal transduction	1/83	31/4436	0.444302	0.829687	0.829687	CDC42SE1	1
BP	GO:0050807	regulation of synapse organization	1/83	31/4436	0.444302	0.829687	0.829687	ADGRL1	1
BP	GO:1900180	regulation of protein localization to nucleus	1/83	31/4436	0.444302	0.829687	0.829687	RBM22	1
CC	GO:0009897	external side of plasma membrane	1/100	28/4755	0.449456	0.898188	0.892196	CTSK	1
CC	GO:0044853	plasma membrane raft	1/100	28/4755	0.449456	0.898188	0.892196	PRKACA	1
CC	GO:0098562	cytoplasmic side of membrane	1/100	28/4755	0.449456	0.898188	0.892196	ITPR3	1
MF	GO:0004497	monooxygenase activity	1/88	26/3884	0.449984	0.860271	0.860271	COQ7	1
MF	GO:0004843	cysteine-type deubiquitinase activity	1/88	26/3884	0.449984	0.860271	0.860271	MINDY1	1
MF	GO:0008081	phosphoric diester hydrolase activity	1/88	26/3884	0.449984	0.860271	0.860271	GDE1	1
MF	GO:0008238	exopeptidase activity	1/88	26/3884	0.449984	0.860271	0.860271	SCRN3	1
MF	GO:0008276	protein methyltransferase activity	1/88	26/3884	0.449984	0.860271	0.860271	SUV39H2	1
MF	GO:0009055	electron transfer activity	1/88	26/3884	0.449984	0.860271	0.860271	SDHB	1
MF	GO:0019843	rRNA binding	1/88	26/3884	0.449984	0.860271	0.860271	RPS18	1
MF	GO:0051539	4 iron, 4 sulfur cluster binding	1/88	26/3884	0.449984	0.860271	0.860271	SDHB	1
BP	GO:0000226	microtubule cytoskeleton organization	3/83	132/4436	0.451331	0.829687	0.829687	RP1/CCDC69/SPC25	3
BP	GO:0001578	microtubule bundle formation	1/83	32/4436	0.454772	0.829687	0.829687	RP1	1
BP	GO:0009205	purine ribonucleoside triphosphate metabolic process	1/83	32/4436	0.454772	0.829687	0.829687	AK4	1
BP	GO:0009743	response to carbohydrate	1/83	32/4436	0.454772	0.829687	0.829687	PRKACA	1
BP	GO:0010212	response to ionizing radiation	1/83	32/4436	0.454772	0.829687	0.829687	DCUN1D3	1
BP	GO:0030323	respiratory tube development	1/83	32/4436	0.454772	0.829687	0.829687	HOPX	1
BP	GO:0030324	lung development	1/83	32/4436	0.454772	0.829687	0.829687	HOPX	1
BP	GO:0031333	negative regulation of protein-containing complex assembly	1/83	32/4436	0.454772	0.829687	0.829687	TMOD4	1
BP	GO:0044272	sulfur compound biosynthetic process	1/83	32/4436	0.454772	0.829687	0.829687	MRI1	1
BP	GO:0050803	regulation of synapse structure or activity	1/83	32/4436	0.454772	0.829687	0.829687	ADGRL1	1
BP	GO:0050954	sensory perception of mechanical stimulus	1/83	32/4436	0.454772	0.829687	0.829687	SLC1A3	1
BP	GO:0071453	cellular response to oxygen levels	1/83	32/4436	0.454772	0.829687	0.829687	AK4	1
BP	GO:0090276	regulation of peptide hormone secretion	1/83	32/4436	0.454772	0.829687	0.829687	PRKACA	1
BP	GO:2001235	positive regulation of apoptotic signaling pathway	1/83	32/4436	0.454772	0.829687	0.829687	DDIT3	1
CC	GO:0000785	chromatin	3/100	119/4755	0.45981	0.898188	0.892196	HMGN4/ASF1B/VPS72	3
BP	GO:0045935	positive regulation of nucleobase-containing compound metabolic process	7/83	342/4436	0.460523	0.83455	0.83455	IL1A/RBM22/DDIT3/CELF3/VPS72/MLLT11/ARNT	7
CC	GO:0005811	lipid droplet	1/100	29/4755	0.461103	0.898188	0.892196	FAF2	1
CC	GO:0030665	clathrin-coated vesicle membrane	1/100	29/4755	0.461103	0.898188	0.892196	CLTB	1
MF	GO:0008094	ATP-dependent activity, acting on DNA	1/88	27/3884	0.46253	0.860271	0.860271	VPS72	1
MF	GO:0016209	antioxidant activity	1/88	27/3884	0.46253	0.860271	0.860271	GPX3	1
MF	GO:0044183	protein folding chaperone	1/88	27/3884	0.46253	0.860271	0.860271	HSPA14	1
MF	GO:0101005	deubiquitinase activity	1/88	27/3884	0.46253	0.860271	0.860271	MINDY1	1
BP	GO:0000280	nuclear division	2/83	83/4436	0.463137	0.83455	0.83455	NSMCE2/IL1A	2
MF	GO:0043565	sequence-specific DNA binding	3/88	111/3884	0.463365	0.860271	0.860271	STN1/SUV39H2/ARNT	3
CC	GO:0031968	organelle outer membrane	2/100	74/4755	0.464158	0.898188	0.892196	ATAD1/PI4KB	2
BP	GO:0002791	regulation of peptide secretion	1/83	33/4436	0.465048	0.83455	0.83455	PRKACA	1
BP	GO:0003014	renal system process	1/83	33/4436	0.465048	0.83455	0.83455	NPR3	1
BP	GO:0030041	actin filament polymerization	1/83	33/4436	0.465048	0.83455	0.83455	TMOD4	1
BP	GO:0051056	regulation of small GTPase mediated signal transduction	1/83	33/4436	0.465048	0.83455	0.83455	CDC42SE1	1
BP	GO:0060541	respiratory system development	1/83	33/4436	0.465048	0.83455	0.83455	HOPX	1
BP	GO:0098742	cell-cell adhesion via plasma-membrane adhesion molecules	1/83	33/4436	0.465048	0.83455	0.83455	ADGRL1	1
BP	GO:0120254	olefinic compound metabolic process	1/83	33/4436	0.465048	0.83455	0.83455	DHRS9	1
MF	GO:0004674	protein serine/threonine kinase activity	2/88	69/3884	0.466865	0.860271	0.860271	BRD2/PRKACA	2
BP	GO:0048598	embryonic morphogenesis	2/83	84/4436	0.46938	0.835928	0.835928	BRD2/PRKACA	2
CC	GO:0019867	outer membrane	2/100	75/4755	0.471157	0.898188	0.892196	ATAD1/PI4KB	2
CC	GO:0005882	intermediate filament	1/100	30/4755	0.472506	0.898188	0.892196	INA	1
CC	GO:0030426	growth cone	1/100	30/4755	0.472506	0.898188	0.892196	ADGRL1	1
CC	GO:0030427	site of polarized growth	1/100	30/4755	0.472506	0.898188	0.892196	ADGRL1	1
MF	GO:0044877	protein-containing complex binding	7/88	286/3884	0.47395	0.860271	0.860271	MYL12A/BRD2/HMGN4/IL1B/ANXA6/CTSK/OLA1	7
MF	GO:0008170	N-methyltransferase activity	1/88	28/3884	0.474792	0.860271	0.860271	SUV39H2	1
MF	GO:0015276	ligand-gated monoatomic ion channel activity	1/88	28/3884	0.474792	0.860271	0.860271	ITPR3	1
MF	GO:0022834	ligand-gated channel activity	1/88	28/3884	0.474792	0.860271	0.860271	ITPR3	1
BP	GO:0002822	regulation of adaptive immune response based on somatic recombination of immune receptors built from immunoglobulin superfamily domains	1/83	34/4436	0.475132	0.835928	0.835928	IL1B	1
BP	GO:0009144	purine nucleoside triphosphate metabolic process	1/83	34/4436	0.475132	0.835928	0.835928	AK4	1
BP	GO:0009199	ribonucleoside triphosphate metabolic process	1/83	34/4436	0.475132	0.835928	0.835928	AK4	1
BP	GO:0030317	flagellated sperm motility	1/83	34/4436	0.475132	0.835928	0.835928	CELF3	1
BP	GO:0033044	regulation of chromosome organization	1/83	34/4436	0.475132	0.835928	0.835928	NSMCE2	1
BP	GO:0048705	skeletal system morphogenesis	1/83	34/4436	0.475132	0.835928	0.835928	ANXA6	1
BP	GO:0090087	regulation of peptide transport	1/83	34/4436	0.475132	0.835928	0.835928	PRKACA	1
BP	GO:0097722	sperm motility	1/83	34/4436	0.475132	0.835928	0.835928	CELF3	1
BP	GO:1903825	organic acid transmembrane transport	1/83	34/4436	0.475132	0.835928	0.835928	SLC1A3	1
BP	GO:1905039	carboxylic acid transmembrane transport	1/83	34/4436	0.475132	0.835928	0.835928	SLC1A3	1
BP	GO:0007399	nervous system development	7/83	347/4436	0.476088	0.83612	0.83612	INA/BRD2/SLC1A3/RP1/PRKACA/ADGRL1/FGF5	7
BP	GO:0007017	microtubule-based process	4/83	190/4436	0.478843	0.839319	0.839319	RP1/CCDC69/CELF3/SPC25	4
CC	GO:0030054	cell junction	9/100	405/4755	0.483085	0.898188	0.892196	ATAD1/INA/COL17A1/SLC1A3/ANXA6/PRKACA/ADGRL1/DNAJC6/PRUNE1	9
CC	GO:0032040	small-subunit processome	1/100	31/4755	0.48367	0.898188	0.892196	RPS15A	1
CC	GO:0140534	endoplasmic reticulum protein-containing complex	1/100	31/4755	0.48367	0.898188	0.892196	FAF2	1
CC	GO:0045121	membrane raft	2/100	77/4755	0.484992	0.898188	0.892196	PRKACA/ATP1A1	2
CC	GO:0098857	membrane microdomain	2/100	77/4755	0.484992	0.898188	0.892196	PRKACA/ATP1A1	2
BP	GO:0007188	adenylate cyclase-modulating G protein-coupled receptor signaling pathway	1/83	35/4436	0.485029	0.839319	0.839319	PRKACA	1
BP	GO:0032006	regulation of TOR signaling	1/83	35/4436	0.485029	0.839319	0.839319	PRKACA	1
BP	GO:0042594	response to starvation	1/83	35/4436	0.485029	0.839319	0.839319	DDIT3	1
BP	GO:0044843	cell cycle G1/S phase transition	1/83	35/4436	0.485029	0.839319	0.839319	DCUN1D3	1
BP	GO:1902850	microtubule cytoskeleton organization involved in mitosis	1/83	35/4436	0.485029	0.839319	0.839319	SPC25	1
BP	GO:0022613	ribonucleoprotein complex biogenesis	3/83	139/4436	0.485535	0.839319	0.839319	PDCD11/RPS15A/RPP38	3
MF	GO:0003697	single-stranded DNA binding	1/88	29/3884	0.486779	0.860271	0.860271	STN1	1
MF	GO:0005244	voltage-gated monoatomic ion channel activity	1/88	29/3884	0.486779	0.860271	0.860271	KCNIP4	1
MF	GO:0008509	monoatomic anion transmembrane transporter activity	1/88	29/3884	0.486779	0.860271	0.860271	LRRC8C	1
MF	GO:0019783	ubiquitin-like protein peptidase activity	1/88	29/3884	0.486779	0.860271	0.860271	MINDY1	1
MF	GO:0022832	voltage-gated channel activity	1/88	29/3884	0.486779	0.860271	0.860271	KCNIP4	1
BP	GO:0003006	developmental process involved in reproduction	4/83	192/4436	0.487088	0.839319	0.839319	MEIG1/IL1A/PRKACA/CELF3	4
BP	GO:0044770	cell cycle phase transition	2/83	87/4436	0.487852	0.839319	0.839319	DCUN1D3/NSMCE2	2
CC	GO:0099080	supramolecular complex	7/100	314/4755	0.493857	0.898188	0.892196	INA/MYL12A/MYL12B/MYOM1/COL11A2/DCTN2/SPC25	7
BP	GO:0006163	purine nucleotide metabolic process	2/83	88/4436	0.493922	0.839319	0.839319	NT5C2/AK4	2
CC	GO:0030117	membrane coat	1/100	32/4755	0.494599	0.898188	0.892196	CLTB	1
CC	GO:0030684	preribosome	1/100	32/4755	0.494599	0.898188	0.892196	RPS15A	1
CC	GO:0048475	coated membrane	1/100	32/4755	0.494599	0.898188	0.892196	CLTB	1
BP	GO:0001649	osteoblast differentiation	1/83	36/4436	0.494741	0.839319	0.839319	PRKACA	1
BP	GO:0006720	isoprenoid metabolic process	1/83	36/4436	0.494741	0.839319	0.839319	DHRS9	1
BP	GO:0008637	apoptotic mitochondrial changes	1/83	36/4436	0.494741	0.839319	0.839319	MLLT11	1
BP	GO:0050657	nucleic acid transport	1/83	36/4436	0.494741	0.839319	0.839319	SSB	1
BP	GO:0050658	RNA transport	1/83	36/4436	0.494741	0.839319	0.839319	SSB	1
BP	GO:0051236	establishment of RNA localization	1/83	36/4436	0.494741	0.839319	0.839319	SSB	1
BP	GO:0060294	cilium movement involved in cell motility	1/83	36/4436	0.494741	0.839319	0.839319	CELF3	1
BP	GO:0051093	negative regulation of developmental process	3/83	141/4436	0.495128	0.839319	0.839319	HOPX/DDIT3/CTSK	3
BP	GO:0022402	cell cycle process	5/83	247/4436	0.49515	0.839319	0.839319	DCUN1D3/NSMCE2/IL1A/CCDC69/SPC25	5
BP	GO:0051254	positive regulation of RNA metabolic process	6/83	301/4436	0.498226	0.839319	0.839319	IL1A/RBM22/DDIT3/CELF3/MLLT11/ARNT	6
MF	GO:0004540	RNA nuclease activity	1/88	30/3884	0.498494	0.860271	0.860271	LACTB2	1
MF	GO:0004620	phospholipase activity	1/88	30/3884	0.498494	0.860271	0.860271	GDE1	1
MF	GO:0016779	nucleotidyltransferase activity	1/88	30/3884	0.498494	0.860271	0.860271	LOC618664	1
BP	GO:0060271	cilium assembly	2/83	89/4436	0.499947	0.839319	0.839319	RP1/TMEM17	2
BP	GO:1903530	regulation of secretion by cell	2/83	89/4436	0.499947	0.839319	0.839319	IL1A/PRKACA	2
BP	GO:0006090	pyruvate metabolic process	1/83	37/4436	0.504272	0.839319	0.839319	PRKACA	1
BP	GO:0006109	regulation of carbohydrate metabolic process	1/83	37/4436	0.504272	0.839319	0.839319	PRKACA	1
BP	GO:0006575	cellular modified amino acid metabolic process	1/83	37/4436	0.504272	0.839319	0.839319	CTSK	1
BP	GO:0008217	regulation of blood pressure	1/83	37/4436	0.504272	0.839319	0.839319	NPR3	1
BP	GO:0018105	peptidyl-serine phosphorylation	1/83	37/4436	0.504272	0.839319	0.839319	PRKACA	1
BP	GO:0018205	peptidyl-lysine modification	1/83	37/4436	0.504272	0.839319	0.839319	NSMCE2	1
BP	GO:0031032	actomyosin structure organization	1/83	37/4436	0.504272	0.839319	0.839319	MYL12A	1
BP	GO:0045926	negative regulation of growth	1/83	37/4436	0.504272	0.839319	0.839319	DCUN1D3	1
BP	GO:0045930	negative regulation of mitotic cell cycle	1/83	37/4436	0.504272	0.839319	0.839319	DCUN1D3	1
CC	GO:0001669	acrosomal vesicle	1/100	33/4755	0.5053	0.898188	0.892196	PRKACA	1
BP	GO:0007267	cell-cell signaling	5/83	250/4436	0.506019	0.840809	0.840809	ATAD1/INA/SLC1A3/PRKACA/DDIT3	5
MF	GO:1901981	phosphatidylinositol phosphate binding	1/88	31/3884	0.509945	0.860271	0.860271	SNX27	1
BP	GO:0006355	regulation of DNA-templated transcription	9/83	466/4436	0.513052	0.8471	0.8471	BRD2/SUV39H2/COMMD1/IL1A/HOPX/DDIT3/VPS72/MLLT11/ARNT	9
BP	GO:0002700	regulation of production of molecular mediator of immune response	1/83	38/4436	0.513625	0.8471	0.8471	IL1B	1
BP	GO:0002819	regulation of adaptive immune response	1/83	38/4436	0.513625	0.8471	0.8471	IL1B	1
BP	GO:0042274	ribosomal small subunit biogenesis	1/83	38/4436	0.513625	0.8471	0.8471	RPS15A	1
CC	GO:0005929	cilium	5/100	225/4755	0.51591	0.898188	0.892196	PRLHR/RP1/TMEM17/PRKACA/PSMB4	5
BP	GO:2001141	regulation of RNA biosynthetic process	9/83	468/4436	0.518454	0.8471	0.8471	BRD2/SUV39H2/COMMD1/IL1A/HOPX/DDIT3/VPS72/MLLT11/ARNT	9
MF	GO:0016810	hydrolase activity, acting on carbon-nitrogen (but not peptide) bonds	1/88	32/3884	0.521138	0.860271	0.860271	MBLAC2	1
BP	GO:0000070	mitotic sister chromatid segregation	1/83	39/4436	0.522804	0.8471	0.8471	NSMCE2	1
BP	GO:0000819	sister chromatid segregation	1/83	39/4436	0.522804	0.8471	0.8471	NSMCE2	1
BP	GO:0001539	cilium or flagellum-dependent cell motility	1/83	39/4436	0.522804	0.8471	0.8471	CELF3	1
BP	GO:0002703	regulation of leukocyte mediated immunity	1/83	39/4436	0.522804	0.8471	0.8471	IL1B	1
BP	GO:0006282	regulation of DNA repair	1/83	39/4436	0.522804	0.8471	0.8471	VPS72	1
BP	GO:0006937	regulation of muscle contraction	1/83	39/4436	0.522804	0.8471	0.8471	ANXA6	1
BP	GO:0008016	regulation of heart contraction	1/83	39/4436	0.522804	0.8471	0.8471	HOPX	1
BP	GO:0018209	peptidyl-serine modification	1/83	39/4436	0.522804	0.8471	0.8471	PRKACA	1
BP	GO:0030073	insulin secretion	1/83	39/4436	0.522804	0.8471	0.8471	PRKACA	1
BP	GO:0060285	cilium-dependent cell motility	1/83	39/4436	0.522804	0.8471	0.8471	CELF3	1
BP	GO:0033365	protein localization to organelle	4/83	201/4436	0.523537	0.8471	0.8471	TRAM1/RBM22/PRKACA/SSB	4
CC	GO:0010008	endosome membrane	3/100	131/4755	0.524192	0.898188	0.892196	COMMD1/LEPROT/SNX27	3
CC	GO:0045111	intermediate filament cytoskeleton	1/100	35/4755	0.526034	0.898188	0.892196	INA	1
BP	GO:0032446	protein modification by small protein conjugation	4/83	202/4436	0.527515	0.850012	0.850012	DCUN1D3/NSMCE2/COMMD1/DCAF15	4
CC	GO:0070161	anchoring junction	3/100	132/4755	0.529373	0.898188	0.892196	COL17A1/ANXA6/PRUNE1	3
BP	GO:0015711	organic anion transport	2/83	94/4436	0.529388	0.850012	0.850012	SLC1A3/LRRC8C	2
BP	GO:0010001	glial cell differentiation	1/83	40/4436	0.531812	0.850012	0.850012	FGF5	1
BP	GO:0031929	TOR signaling	1/83	40/4436	0.531812	0.850012	0.850012	PRKACA	1
BP	GO:0032271	regulation of protein polymerization	1/83	40/4436	0.531812	0.850012	0.850012	TMOD4	1
BP	GO:0043523	regulation of neuron apoptotic process	1/83	40/4436	0.531812	0.850012	0.850012	DDIT3	1
BP	GO:0051090	regulation of DNA-binding transcription factor activity	1/83	40/4436	0.531812	0.850012	0.850012	COMMD1	1
MF	GO:0015293	symporter activity	1/88	33/3884	0.532077	0.860271	0.860271	SLC1A3	1
MF	GO:0016298	lipase activity	1/88	33/3884	0.532077	0.860271	0.860271	GDE1	1
BP	GO:0006091	generation of precursor metabolites and energy	3/83	149/4436	0.532608	0.850012	0.850012	PRKACA/AK4/SDHB	3
MF	GO:0005524	ATP binding	9/88	391/3884	0.53297	0.860271	0.860271	ATAD1/NT5C2/ACSM1/HSPA14/PRKACA/AK4/ATP1A1/PI4KB/OLA1	9
BP	GO:0048285	organelle fission	2/83	95/4436	0.535137	0.850012	0.850012	NSMCE2/IL1A	2
MF	GO:0022857	transmembrane transporter activity	6/88	258/3884	0.535517	0.860271	0.860271	ITPR3/SLC1A3/ANXA6/KCNIP4/LRRC8C/ATP1A1	6
CC	GO:0001750	photoreceptor outer segment	1/100	36/4755	0.536075	0.898188	0.892196	RP1	1
MF	GO:0048018	receptor ligand activity	3/88	124/3884	0.538082	0.860271	0.860271	MLN/CXCL2/GRO1	3
MF	GO:1990837	sequence-specific double-stranded DNA binding	2/88	79/3884	0.539245	0.860271	0.860271	SUV39H2/ARNT	2
BP	GO:0006119	oxidative phosphorylation	1/83	41/4436	0.540652	0.850012	0.850012	AK4	1
BP	GO:0006403	RNA localization	1/83	41/4436	0.540652	0.850012	0.850012	SSB	1
BP	GO:0008154	actin polymerization or depolymerization	1/83	41/4436	0.540652	0.850012	0.850012	TMOD4	1
BP	GO:0009141	nucleoside triphosphate metabolic process	1/83	41/4436	0.540652	0.850012	0.850012	AK4	1
BP	GO:0046883	regulation of hormone secretion	1/83	41/4436	0.540652	0.850012	0.850012	PRKACA	1
BP	GO:1902075	cellular response to salt	1/83	41/4436	0.540652	0.850012	0.850012	SLC1A3	1
BP	GO:0006520	amino acid metabolic process	2/83	96/4436	0.540838	0.850012	0.850012	SLC1A3/MRI1	2
BP	GO:0030162	regulation of proteolysis	2/83	96/4436	0.540838	0.850012	0.850012	COMMD1/PRKACA	2
BP	GO:0044782	cilium organization	2/83	96/4436	0.540838	0.850012	0.850012	RP1/TMEM17	2
MF	GO:0030546	signaling receptor activator activity	3/88	125/3884	0.543591	0.860271	0.860271	MLN/CXCL2/GRO1	3
CC	GO:0036126	sperm flagellum	1/100	37/4755	0.545906	0.898188	0.892196	PRKACA	1
MF	GO:0046982	protein heterodimerization activity	2/88	80/3884	0.546109	0.860271	0.860271	DDIT3/ARNT	2
BP	GO:0040008	regulation of growth	2/83	97/4436	0.546492	0.855874	0.855874	DCUN1D3/HOPX	2
BP	GO:0072521	purine-containing compound metabolic process	2/83	97/4436	0.546492	0.855874	0.855874	NT5C2/AK4	2
BP	GO:0030163	protein catabolic process	4/83	207/4436	0.54717	0.855874	0.855874	COMMD1/FAF2/PRKACA/DDIT3	4
BP	GO:0045927	positive regulation of growth	1/83	42/4436	0.549327	0.856795	0.856795	HOPX	1
BP	GO:0001817	regulation of cytokine production	3/83	153/4436	0.550772	0.856795	0.856795	IL1A/IL1B/DDIT3	3
BP	GO:0035295	tube development	4/83	208/4436	0.551052	0.856795	0.856795	BRD2/IL1A/PRKACA/HOPX	4
BP	GO:0045596	negative regulation of cell differentiation	2/83	98/4436	0.552099	0.856795	0.856795	HOPX/DDIT3	2
BP	GO:0048729	tissue morphogenesis	2/83	98/4436	0.552099	0.856795	0.856795	BRD2/PRKACA	2
MF	GO:0005319	lipid transporter activity	1/88	35/3884	0.553221	0.860271	0.860271	PITPNB	1
MF	GO:0005102	signaling receptor binding	6/88	263/3884	0.55485	0.860271	0.860271	MYL12A/MLN/IL1A/IL1B/CXCL2/GRO1	6
BP	GO:0007623	circadian rhythm	1/83	43/4436	0.557839	0.86028	0.86028	SUV39H2	1
BP	GO:0009152	purine ribonucleotide biosynthetic process	1/83	43/4436	0.557839	0.86028	0.86028	AK4	1
BP	GO:0016197	endosomal transport	1/83	43/4436	0.557839	0.86028	0.86028	SNX27	1
BP	GO:0098869	cellular oxidant detoxification	1/83	43/4436	0.557839	0.86028	0.86028	GPX3	1
MF	GO:0032559	adenyl ribonucleotide binding	9/88	399/3884	0.558569	0.860271	0.860271	ATAD1/NT5C2/ACSM1/HSPA14/PRKACA/AK4/ATP1A1/PI4KB/OLA1	9
BP	GO:0048646	anatomical structure formation involved in morphogenesis	4/83	210/4436	0.558765	0.86028	0.86028	BRD2/IL1A/PRKACA/HOPX	4
BP	GO:0018193	peptidyl-amino acid modification	3/83	155/4436	0.559702	0.86028	0.86028	NSMCE2/NMT2/PRKACA	3
MF	GO:0005525	GTP binding	3/88	128/3884	0.559894	0.860271	0.860271	ACSM1/AK4/OLA1	3
MF	GO:0030545	signaling receptor regulator activity	3/88	128/3884	0.559894	0.860271	0.860271	MLN/CXCL2/GRO1	3
CC	GO:0045202	synapse	6/100	285/4755	0.559909	0.898188	0.892196	ATAD1/INA/SLC1A3/PRKACA/ADGRL1/DNAJC6	6
CC	GO:0048471	perinuclear region of cytoplasm	4/100	188/4755	0.563208	0.898188	0.892196	DCUN1D3/SLC1A3/ANXA6/PRKACA	4
BP	GO:0010821	regulation of mitochondrion organization	1/83	44/4436	0.566194	0.86028	0.86028	MLLT11	1
BP	GO:0031396	regulation of protein ubiquitination	1/83	44/4436	0.566194	0.86028	0.86028	COMMD1	1
BP	GO:0048469	cell maturation	1/83	44/4436	0.566194	0.86028	0.86028	PRKACA	1
BP	GO:0048638	regulation of developmental growth	1/83	44/4436	0.566194	0.86028	0.86028	HOPX	1
BP	GO:0090596	sensory organ morphogenesis	1/83	44/4436	0.566194	0.86028	0.86028	RP1	1
BP	GO:1901988	negative regulation of cell cycle phase transition	1/83	44/4436	0.566194	0.86028	0.86028	DCUN1D3	1
BP	GO:2001242	regulation of intrinsic apoptotic signaling pathway	1/83	44/4436	0.566194	0.86028	0.86028	DDIT3	1
BP	GO:0001816	cytokine production	3/83	157/4436	0.568527	0.86028	0.86028	IL1A/IL1B/DDIT3	3
BP	GO:0007186	G protein-coupled receptor signaling pathway	3/83	157/4436	0.568527	0.86028	0.86028	PRLHR/PRKACA/ADGRL1	3
BP	GO:0008015	blood circulation	2/83	101/4436	0.568629	0.86028	0.86028	NPR3/HOPX	2
MF	GO:0004519	endonuclease activity	1/88	37/3884	0.57342	0.860271	0.860271	LACTB2	1
MF	GO:0016874	ligase activity	1/88	37/3884	0.57342	0.860271	0.860271	ACSM1	1
MF	GO:0043022	ribosome binding	1/88	37/3884	0.57342	0.860271	0.860271	OLA1	1
BP	GO:0015980	energy derivation by oxidation of organic compounds	2/83	102/4436	0.574042	0.86028	0.86028	AK4/SDHB	2
CC	GO:0043235	receptor complex	1/100	40/4755	0.574179	0.898188	0.892196	ARNT	1
BP	GO:0002440	production of molecular mediator of immune response	1/83	45/4436	0.574392	0.86028	0.86028	IL1B	1
BP	GO:0003341	cilium movement	1/83	45/4436	0.574392	0.86028	0.86028	CELF3	1
BP	GO:0007286	spermatid development	1/83	45/4436	0.574392	0.86028	0.86028	PRKACA	1
BP	GO:0016052	carbohydrate catabolic process	1/83	45/4436	0.574392	0.86028	0.86028	PRKACA	1
BP	GO:0048515	spermatid differentiation	1/83	45/4436	0.574392	0.86028	0.86028	PRKACA	1
BP	GO:0060348	bone development	1/83	45/4436	0.574392	0.86028	0.86028	ANXA6	1
CC	GO:0044391	ribosomal subunit	2/100	91/4755	0.575357	0.898188	0.892196	RPS18/MRPL9	2
BP	GO:0040007	growth	3/83	159/4436	0.577246	0.863246	0.863246	DCUN1D3/ANXA6/HOPX	3
BP	GO:0009314	response to radiation	2/83	103/4436	0.579407	0.865166	0.865166	DCUN1D3/SLC1A3	2
CC	GO:0032993	protein-DNA complex	3/100	142/4755	0.579433	0.898188	0.892196	HMGN4/ASF1B/VPS72	3
BP	GO:0009411	response to UV	1/83	46/4436	0.582437	0.86619	0.86619	DCUN1D3	1
MF	GO:0004721	phosphoprotein phosphatase activity	1/88	38/3884	0.583178	0.860271	0.860271	DNAJC6	1
MF	GO:0005342	organic acid transmembrane transporter activity	1/88	38/3884	0.583178	0.860271	0.860271	SLC1A3	1
MF	GO:0046943	carboxylic acid transmembrane transporter activity	1/88	38/3884	0.583178	0.860271	0.860271	SLC1A3	1
MF	GO:0051536	iron-sulfur cluster binding	1/88	38/3884	0.583178	0.860271	0.860271	SDHB	1
MF	GO:0051540	metal cluster binding	1/88	38/3884	0.583178	0.860271	0.860271	SDHB	1
BP	GO:0031328	positive regulation of cellular biosynthetic process	9/83	493/4436	0.584277	0.86619	0.86619	IL1A/IL1B/RBM22/PRKACA/DDIT3/CELF3/VPS72/MLLT11/ARNT	9
BP	GO:0001666	response to hypoxia	1/83	47/4436	0.590331	0.86619	0.86619	AK4	1
BP	GO:0016051	carbohydrate biosynthetic process	1/83	47/4436	0.590331	0.86619	0.86619	PRKACA	1
BP	GO:0016311	dephosphorylation	1/83	47/4436	0.590331	0.86619	0.86619	DNAJC6	1
BP	GO:0030100	regulation of endocytosis	1/83	47/4436	0.590331	0.86619	0.86619	ATAD1	1
BP	GO:1903522	regulation of blood circulation	1/83	47/4436	0.590331	0.86619	0.86619	HOPX	1
BP	GO:0006508	proteolysis	6/83	330/4436	0.590708	0.86619	0.86619	COMMD1/FAF2/PRKACA/DDIT3/MINDY1/SCRN3	6
CC	GO:0015935	small ribosomal subunit	1/100	42/4755	0.592051	0.898188	0.892196	RPS18	1
CC	GO:0097729	9+2 motile cilium	1/100	42/4755	0.592051	0.898188	0.892196	PRKACA	1
BP	GO:0033043	regulation of organelle organization	4/83	219/4436	0.592602	0.86619	0.86619	NSMCE2/IL1A/TMOD4/MLLT11	4
CC	GO:0043005	neuron projection	5/100	245/4755	0.593076	0.898188	0.892196	SLC1A3/RP1/PRKACA/ADGRL1/ATP1A1	5
BP	GO:0044057	regulation of system process	2/83	106/4436	0.595209	0.86619	0.86619	ANXA6/HOPX	2
BP	GO:0051046	regulation of secretion	2/83	106/4436	0.595209	0.86619	0.86619	IL1A/PRKACA	2
BP	GO:0009891	positive regulation of biosynthetic process	9/83	498/4436	0.596989	0.86619	0.86619	IL1A/IL1B/RBM22/PRKACA/DDIT3/CELF3/VPS72/MLLT11/ARNT	9
BP	GO:0009260	ribonucleotide biosynthetic process	1/83	48/4436	0.598078	0.86619	0.86619	AK4	1
BP	GO:0030072	peptide hormone secretion	1/83	48/4436	0.598078	0.86619	0.86619	PRKACA	1
BP	GO:0036293	response to decreased oxygen levels	1/83	48/4436	0.598078	0.86619	0.86619	AK4	1
BP	GO:0060047	heart contraction	1/83	48/4436	0.598078	0.86619	0.86619	HOPX	1
BP	GO:0007276	gamete generation	3/83	164/4436	0.598569	0.86619	0.86619	MEIG1/PRKACA/CELF3	3
BP	GO:0006631	fatty acid metabolic process	2/83	107/4436	0.600379	0.86619	0.86619	ACSM1/MBLAC2	2
BP	GO:0009117	nucleotide metabolic process	2/83	107/4436	0.600379	0.86619	0.86619	NT5C2/AK4	2
BP	GO:0022411	cellular component disassembly	2/83	107/4436	0.600379	0.86619	0.86619	DNAJC6/TMOD4	2
CC	GO:0000315	organellar large ribosomal subunit	1/100	43/4755	0.600707	0.898188	0.892196	MRPL9	1
CC	GO:0005762	mitochondrial large ribosomal subunit	1/100	43/4755	0.600707	0.898188	0.892196	MRPL9	1
CC	GO:0036064	ciliary basal body	1/100	43/4755	0.600707	0.898188	0.892196	PSMB4	1
CC	GO:0097733	photoreceptor cell cilium	1/100	43/4755	0.600707	0.898188	0.892196	RP1	1
CC	GO:0150034	distal axon	1/100	43/4755	0.600707	0.898188	0.892196	ADGRL1	1
MF	GO:0015399	primary active transmembrane transporter activity	1/88	40/3884	0.602036	0.860271	0.860271	ATP1A1	1
MF	GO:0004175	endopeptidase activity	2/88	89/3884	0.60469	0.860271	0.860271	PSMB8/PSMB9	2
MF	GO:0005543	phospholipid binding	2/88	89/3884	0.60469	0.860271	0.860271	ANXA6/SNX27	2
BP	GO:0009611	response to wounding	2/83	108/4436	0.605499	0.86619	0.86619	SLC1A3/IL1A	2
BP	GO:0002790	peptide secretion	1/83	49/4436	0.605681	0.86619	0.86619	PRKACA	1
BP	GO:0006814	sodium ion transport	1/83	49/4436	0.605681	0.86619	0.86619	ATP1A1	1
BP	GO:0033500	carbohydrate homeostasis	1/83	49/4436	0.605681	0.86619	0.86619	PRKACA	1
BP	GO:0042593	glucose homeostasis	1/83	49/4436	0.605681	0.86619	0.86619	PRKACA	1
BP	GO:0043010	camera-type eye development	1/83	49/4436	0.605681	0.86619	0.86619	RP1	1
BP	GO:0046390	ribose phosphate biosynthetic process	1/83	49/4436	0.605681	0.86619	0.86619	AK4	1
BP	GO:0051146	striated muscle cell differentiation	1/83	49/4436	0.605681	0.86619	0.86619	HOPX	1
BP	GO:0003008	system process	6/83	335/4436	0.605796	0.86619	0.86619	ATAD1/NPR3/SLC1A3/RP1/ANXA6/HOPX	6
CC	GO:0030662	coated vesicle membrane	1/100	44/4755	0.609181	0.898188	0.892196	CLTB	1
CC	GO:0055037	recycling endosome	1/100	44/4755	0.609181	0.898188	0.892196	COMMD1	1
CC	GO:0009986	cell surface	2/100	97/4755	0.610447	0.898188	0.892196	SLC1A3/CTSK	2
MF	GO:0008017	microtubule binding	1/88	41/3884	0.611147	0.860271	0.860271	RP1	1
MF	GO:0031406	carboxylic acid binding	1/88	41/3884	0.611147	0.860271	0.860271	SLC1A3	1
MF	GO:0043177	organic acid binding	1/88	41/3884	0.611147	0.860271	0.860271	SLC1A3	1
MF	GO:0019001	guanyl nucleotide binding	3/88	138/3884	0.611686	0.860271	0.860271	ACSM1/AK4/OLA1	3
MF	GO:0032561	guanyl ribonucleotide binding	3/88	138/3884	0.611686	0.860271	0.860271	ACSM1/AK4/OLA1	3
BP	GO:0003015	heart process	1/83	50/4436	0.613141	0.86619	0.86619	HOPX	1
BP	GO:0006898	receptor-mediated endocytosis	1/83	50/4436	0.613141	0.86619	0.86619	ATAD1	1
BP	GO:0010948	negative regulation of cell cycle process	1/83	50/4436	0.613141	0.86619	0.86619	DCUN1D3	1
BP	GO:0051402	neuron apoptotic process	1/83	50/4436	0.613141	0.86619	0.86619	DDIT3	1
BP	GO:0110053	regulation of actin filament organization	1/83	50/4436	0.613141	0.86619	0.86619	TMOD4	1
BP	GO:0070647	protein modification by small protein conjugation or removal	4/83	225/4436	0.614322	0.86619	0.86619	DCUN1D3/NSMCE2/COMMD1/DCAF15	4
CC	GO:0015630	microtubule cytoskeleton	7/100	351/4755	0.614953	0.898188	0.892196	RP1/CKAP2L/CCDC69/PRKACA/DCTN2/PSMB4/MLLT11	7
BP	GO:0006753	nucleoside phosphate metabolic process	2/83	110/4436	0.615594	0.86619	0.86619	NT5C2/AK4	2
CC	GO:0000922	spindle pole	1/100	45/4755	0.617477	0.898188	0.892196	CKAP2L	1
CC	GO:0031901	early endosome membrane	1/100	45/4755	0.617477	0.898188	0.892196	SNX27	1
CC	GO:0097731	9+0 non-motile cilium	1/100	45/4755	0.617477	0.898188	0.892196	RP1	1
BP	GO:0032880	regulation of protein localization	3/83	169/4436	0.619197	0.86619	0.86619	IL1A/RBM22/PRKACA	3
MF	GO:0031267	small GTPase binding	1/88	42/3884	0.620051	0.860271	0.860271	CDC42SE1	1
BP	GO:0003018	vascular process in circulatory system	1/83	51/4436	0.620462	0.86619	0.86619	SLC1A3	1
BP	GO:0006164	purine nucleotide biosynthetic process	1/83	51/4436	0.620462	0.86619	0.86619	AK4	1
BP	GO:0007265	Ras protein signal transduction	1/83	51/4436	0.620462	0.86619	0.86619	CDC42SE1	1
BP	GO:0015833	peptide transport	1/83	51/4436	0.620462	0.86619	0.86619	PRKACA	1
BP	GO:0016485	protein processing	1/83	51/4436	0.620462	0.86619	0.86619	PRKACA	1
BP	GO:0042063	gliogenesis	1/83	51/4436	0.620462	0.86619	0.86619	FGF5	1
BP	GO:0097237	cellular response to toxic substance	1/83	51/4436	0.620462	0.86619	0.86619	GPX3	1
BP	GO:0098754	detoxification	1/83	51/4436	0.620462	0.86619	0.86619	GPX3	1
BP	GO:1990748	cellular detoxification	1/83	51/4436	0.620462	0.86619	0.86619	GPX3	1
CC	GO:0045177	apical part of cell	2/100	99/4755	0.62165	0.898188	0.892196	MYL12B/CTSK	2
BP	GO:0035239	tube morphogenesis	3/83	170/4436	0.623237	0.868375	0.868375	BRD2/IL1A/PRKACA	3
BP	GO:0048589	developmental growth	2/83	112/4436	0.625494	0.868375	0.868375	ANXA6/HOPX	2
CC	GO:0000776	kinetochore	1/100	46/4755	0.625598	0.898188	0.892196	SPC25	1
CC	GO:0000779	condensed chromosome, centromeric region	1/100	46/4755	0.625598	0.898188	0.892196	SPC25	1
BP	GO:0000209	protein polyubiquitination	1/83	52/4436	0.627646	0.868375	0.868375	DCAF15	1
BP	GO:0006402	mRNA catabolic process	1/83	52/4436	0.627646	0.868375	0.868375	SSB	1
BP	GO:0006909	phagocytosis	1/83	52/4436	0.627646	0.868375	0.868375	CDC42SE1	1
BP	GO:0072659	protein localization to plasma membrane	1/83	52/4436	0.627646	0.868375	0.868375	MYL12A	1
BP	GO:0042981	regulation of apoptotic process	5/83	286/4436	0.628186	0.868375	0.868375	CALHM2/DCUN1D3/DDIT3/TNFAIP8L2/MLLT11	5
MF	GO:0016705	oxidoreductase activity, acting on paired donors, with incorporation or reduction of molecular oxygen	1/88	43/3884	0.628754	0.860271	0.860271	COQ7	1
MF	GO:0052689	carboxylic ester hydrolase activity	1/88	43/3884	0.628754	0.860271	0.860271	GDE1	1
BP	GO:0009057	macromolecule catabolic process	5/83	287/4436	0.631323	0.87149	0.87149	COMMD1/FAF2/PRKACA/DDIT3/SSB	5
CC	GO:0098794	postsynapse	2/100	101/4755	0.632607	0.898188	0.892196	ATAD1/PRKACA	2
CC	GO:0045211	postsynaptic membrane	1/100	47/4755	0.633549	0.898188	0.892196	ATAD1	1
BP	GO:0002699	positive regulation of immune effector process	1/83	53/4436	0.634696	0.871963	0.871963	IL1B	1
BP	GO:0072522	purine-containing compound biosynthetic process	1/83	53/4436	0.634696	0.871963	0.871963	AK4	1
BP	GO:0090257	regulation of muscle system process	1/83	53/4436	0.634696	0.871963	0.871963	ANXA6	1
MF	GO:0003700	DNA-binding transcription factor activity	2/88	94/3884	0.634725	0.860271	0.860271	DDIT3/ARNT	2
BP	GO:0051276	chromosome organization	2/83	114/4436	0.635199	0.871963	0.871963	STN1/NSMCE2	2
MF	GO:0042277	peptide binding	1/88	44/3884	0.637259	0.860271	0.860271	PFDN6	1
BP	GO:0032879	regulation of localization	7/83	403/4436	0.639291	0.873479	0.873479	ATAD1/IL1A/RBM22/ANXA6/PRKACA/DDIT3/ATP1A1	7
BP	GO:0007600	sensory perception	2/83	115/4436	0.639978	0.873479	0.873479	SLC1A3/RP1	2
MF	GO:0003690	double-stranded DNA binding	2/88	95/3884	0.640517	0.860271	0.860271	SUV39H2/ARNT	2
MF	GO:0016887	ATP hydrolysis activity	2/88	95/3884	0.640517	0.860271	0.860271	ATAD1/ATP1A1	2
CC	GO:0030136	clathrin-coated vesicle	1/100	48/4755	0.641333	0.898188	0.892196	CLTB	1
BP	GO:0006006	glucose metabolic process	1/83	54/4436	0.641613	0.873479	0.873479	PRKACA	1
BP	GO:0045765	regulation of angiogenesis	1/83	54/4436	0.641613	0.873479	0.873479	IL1A	1
BP	GO:0051054	positive regulation of DNA metabolic process	1/83	54/4436	0.641613	0.873479	0.873479	VPS72	1
BP	GO:1903311	regulation of mRNA metabolic process	1/83	54/4436	0.641613	0.873479	0.873479	CELF3	1
CC	GO:0030133	transport vesicle	2/100	103/4755	0.643318	0.898188	0.892196	ITPR3/CLTB	2
CC	GO:0000139	Golgi membrane	3/100	156/4755	0.643743	0.898188	0.892196	PITPNB/LEPROT/PI4KB	3
BP	GO:0061061	muscle structure development	2/83	116/4436	0.644709	0.876485	0.876485	HOPX/DDIT3	2
BP	GO:0002449	lymphocyte mediated immunity	1/83	55/4436	0.648402	0.876866	0.876866	IL1B	1
BP	GO:0046879	hormone secretion	1/83	55/4436	0.648402	0.876866	0.876866	PRKACA	1
BP	GO:0071375	cellular response to peptide hormone stimulus	1/83	55/4436	0.648402	0.876866	0.876866	PRKACA	1
CC	GO:0015934	large ribosomal subunit	1/100	49/4755	0.648953	0.898188	0.892196	MRPL9	1
BP	GO:0033554	cellular response to stress	7/83	407/4436	0.649858	0.876866	0.876866	NSMCE2/IL1A/FAF2/PRKACA/DDIT3/AK4/VPS72	7
BP	GO:0045892	negative regulation of DNA-templated transcription	3/83	177/4436	0.650717	0.876866	0.876866	SUV39H2/HOPX/DDIT3	3
BP	GO:1902679	negative regulation of RNA biosynthetic process	3/83	177/4436	0.650717	0.876866	0.876866	SUV39H2/HOPX/DDIT3	3
CC	GO:0005730	nucleolus	4/100	210/4755	0.651538	0.898188	0.892196	REXO5/RPS15A/RPP38/OLA1	4
MF	GO:0051020	GTPase binding	1/88	46/3884	0.653696	0.860271	0.860271	CDC42SE1	1
MF	GO:0140993	histone modifying activity	1/88	46/3884	0.653696	0.860271	0.860271	SUV39H2	1
BP	GO:0003002	regionalization	1/83	56/4436	0.655063	0.876866	0.876866	PRKACA	1
BP	GO:0010506	regulation of autophagy	1/83	56/4436	0.655063	0.876866	0.876866	DDIT3	1
BP	GO:0032535	regulation of cellular component size	1/83	56/4436	0.655063	0.876866	0.876866	TMOD4	1
BP	GO:0070482	response to oxygen levels	1/83	56/4436	0.655063	0.876866	0.876866	AK4	1
BP	GO:1901342	regulation of vasculature development	1/83	56/4436	0.655063	0.876866	0.876866	IL1A	1
CC	GO:0097730	non-motile cilium	1/100	50/4755	0.656412	0.898188	0.892196	RP1	1
BP	GO:0120031	plasma membrane bounded cell projection assembly	2/83	119/4436	0.658613	0.876866	0.876866	RP1/TMEM17	2
BP	GO:0006633	fatty acid biosynthetic process	1/83	57/4436	0.661599	0.876866	0.876866	ACSM1	1
BP	GO:0009914	hormone transport	1/83	57/4436	0.661599	0.876866	0.876866	PRKACA	1
MF	GO:0008201	heparin binding	1/88	47/3884	0.661637	0.860271	0.860271	ANXA6	1
BP	GO:0010243	response to organonitrogen compound	3/83	180/4436	0.662059	0.876866	0.876866	SLC1A3/FAF2/PRKACA	3
BP	GO:0050877	nervous system process	3/83	180/4436	0.662059	0.876866	0.876866	ATAD1/SLC1A3/RP1	3
BP	GO:0043687	post-translational protein modification	4/83	239/4436	0.662213	0.876866	0.876866	DCUN1D3/NSMCE2/COMMD1/DCAF15	4
BP	GO:0030031	cell projection assembly	2/83	120/4436	0.663152	0.876866	0.876866	RP1/TMEM17	2
MF	GO:0046914	transition metal ion binding	6/88	294/3884	0.665754	0.860271	0.860271	LACTB2/NSMCE2/SUV39H2/COMMD1/IL1A/PRKACA	6
BP	GO:0071417	cellular response to organonitrogen compound	2/83	121/4436	0.667642	0.876866	0.876866	SLC1A3/PRKACA	2
BP	GO:0043067	regulation of programmed cell death	5/83	299/4436	0.667729	0.876866	0.876866	CALHM2/DCUN1D3/DDIT3/TNFAIP8L2/MLLT11	5
BP	GO:0001558	regulation of cell growth	1/83	58/4436	0.668013	0.876866	0.876866	DCUN1D3	1
BP	GO:0001654	eye development	1/83	58/4436	0.668013	0.876866	0.876866	RP1	1
BP	GO:0006605	protein targeting	1/83	58/4436	0.668013	0.876866	0.876866	TRAM1	1
BP	GO:0009636	response to toxic substance	1/83	58/4436	0.668013	0.876866	0.876866	GPX3	1
BP	GO:0051258	protein polymerization	1/83	58/4436	0.668013	0.876866	0.876866	TMOD4	1
MF	GO:0003682	chromatin binding	2/88	100/3884	0.668413	0.860271	0.860271	BRD2/HMGN4	2
MF	GO:0004672	protein kinase activity	2/88	100/3884	0.668413	0.860271	0.860271	BRD2/PRKACA	2
MF	GO:0030554	adenyl nucleotide binding	9/88	437/3884	0.67155	0.860271	0.860271	ATAD1/NT5C2/ACSM1/HSPA14/PRKACA/AK4/ATP1A1/PI4KB/OLA1	9
MF	GO:0016746	acyltransferase activity	3/88	151/3884	0.672801	0.860271	0.860271	NSMCE2/NMT2/CERS2	3
BP	GO:0016567	protein ubiquitination	3/83	183/4436	0.673139	0.876866	0.876866	NSMCE2/COMMD1/DCAF15	3
BP	GO:0048609	multicellular organismal reproductive process	3/83	183/4436	0.673139	0.876866	0.876866	MEIG1/PRKACA/CELF3	3
BP	GO:0002460	adaptive immune response based on somatic recombination of immune receptors built from immunoglobulin superfamily domains	1/83	59/4436	0.674307	0.876866	0.876866	IL1B	1
BP	GO:0007389	pattern specification process	1/83	59/4436	0.674307	0.876866	0.876866	PRKACA	1
BP	GO:0007601	visual perception	1/83	59/4436	0.674307	0.876866	0.876866	RP1	1
BP	GO:0032956	regulation of actin cytoskeleton organization	1/83	59/4436	0.674307	0.876866	0.876866	TMOD4	1
BP	GO:0048193	Golgi vesicle transport	1/83	59/4436	0.674307	0.876866	0.876866	PITPNB	1
BP	GO:0050953	sensory perception of light stimulus	1/83	59/4436	0.674307	0.876866	0.876866	RP1	1
BP	GO:0044087	regulation of cellular component biogenesis	3/83	184/4436	0.676774	0.878915	0.878915	PRKACA/HOPX/TMOD4	3
MF	GO:0003729	mRNA binding	1/88	49/3884	0.676981	0.860271	0.860271	SSB	1
MF	GO:0035091	phosphatidylinositol binding	1/88	49/3884	0.676981	0.860271	0.860271	SNX27	1
MF	GO:0043021	ribonucleoprotein complex binding	1/88	49/3884	0.676981	0.860271	0.860271	OLA1	1
MF	GO:0005198	structural molecule activity	3/88	152/3884	0.677203	0.860271	0.860271	RPS18/CLTB/MRPL9	3
BP	GO:0010557	positive regulation of macromolecule biosynthetic process	8/83	475/4436	0.677797	0.879088	0.879088	IL1A/IL1B/RBM22/DDIT3/CELF3/VPS72/MLLT11/ARNT	8
CC	GO:0005746	mitochondrial respirasome	1/100	53/4755	0.677862	0.898188	0.892196	SDHB	1
BP	GO:0150063	visual system development	1/83	60/4436	0.680483	0.881413	0.881413	RP1	1
CC	GO:0036477	somatodendritic compartment	2/100	111/4755	0.683736	0.898188	0.892196	SLC1A3/PRKACA	2
MF	GO:0004888	transmembrane signaling receptor activity	2/88	103/3884	0.68431	0.860271	0.860271	PRLHR/ADGRL1	2
MF	GO:0005179	hormone activity	1/88	50/3884	0.684393	0.860271	0.860271	MLN	1
CC	GO:0036464	cytoplasmic ribonucleoprotein granule	1/100	54/4755	0.684713	0.898188	0.892196	INA	1
BP	GO:0030036	actin cytoskeleton organization	2/83	125/4436	0.685132	0.88462	0.88462	MYL12A/TMOD4	2
BP	GO:0009165	nucleotide biosynthetic process	1/83	61/4436	0.686544	0.88462	0.88462	AK4	1
BP	GO:0048880	sensory system development	1/83	61/4436	0.686544	0.88462	0.88462	RP1	1
BP	GO:1902074	response to salt	1/83	61/4436	0.686544	0.88462	0.88462	SLC1A3	1
BP	GO:0031401	positive regulation of protein modification process	2/83	126/4436	0.689387	0.886495	0.886495	DCUN1D3/COMMD1	2
BP	GO:0006915	apoptotic process	7/83	423/4436	0.690331	0.886495	0.886495	CALHM2/DCUN1D3/IL1A/DDIT3/TNFAIP8L2/MLLT11/CTSK	7
BP	GO:0032504	multicellular organism reproduction	3/83	188/4436	0.691021	0.886495	0.886495	MEIG1/PRKACA/CELF3	3
CC	GO:0016323	basolateral plasma membrane	1/100	55/4755	0.69142	0.898188	0.892196	ATP1A1	1
BP	GO:0009895	negative regulation of catabolic process	1/83	62/4436	0.69249	0.886495	0.886495	PRKACA	1
BP	GO:0045786	negative regulation of cell cycle	1/83	62/4436	0.69249	0.886495	0.886495	DCUN1D3	1
MF	GO:0016740	transferase activity	10/88	492/3884	0.693325	0.866656	0.866656	NT5C2/BRD2/LOC618664/NSMCE2/SUV39H2/NMT2/PRKACA/AK4/CERS2/PI4KB	10
BP	GO:0009894	regulation of catabolic process	3/83	189/4436	0.69451	0.887929	0.887929	COMMD1/PRKACA/DDIT3	3
CC	GO:0005930	axoneme	1/100	56/4755	0.697986	0.898188	0.892196	PRKACA	1
CC	GO:0009925	basal plasma membrane	1/100	56/4755	0.697986	0.898188	0.892196	ATP1A1	1
CC	GO:0097014	ciliary plasm	1/100	56/4755	0.697986	0.898188	0.892196	PRKACA	1
BP	GO:0006936	muscle contraction	1/83	63/4436	0.698326	0.889351	0.889351	ANXA6	1
BP	GO:0019318	hexose metabolic process	1/83	63/4436	0.698326	0.889351	0.889351	PRKACA	1
BP	GO:0034504	protein localization to nucleus	1/83	63/4436	0.698326	0.889351	0.889351	RBM22	1
MF	GO:0140097	catalytic activity, acting on DNA	1/88	52/3884	0.698717	0.868571	0.868571	VPS72	1
BP	GO:0044255	cellular lipid metabolic process	4/83	252/4436	0.703035	0.892039	0.892039	ACSM1/GDE1/MBLAC2/DHRS9	4
BP	GO:0006401	RNA catabolic process	1/83	64/4436	0.704051	0.892039	0.892039	SSB	1
BP	GO:0042391	regulation of membrane potential	1/83	64/4436	0.704051	0.892039	0.892039	MLLT11	1
BP	GO:1901293	nucleoside phosphate biosynthetic process	1/83	64/4436	0.704051	0.892039	0.892039	AK4	1
CC	GO:0045178	basal part of cell	1/100	57/4755	0.704413	0.898188	0.892196	ATP1A1	1
CC	GO:0098793	presynapse	2/100	116/4755	0.707069	0.898188	0.892196	ADGRL1/DNAJC6	2
BP	GO:0048511	rhythmic process	1/83	65/4436	0.70967	0.895709	0.895709	SUV39H2	1
BP	GO:1901653	cellular response to peptide	1/83	65/4436	0.70967	0.895709	0.895709	PRKACA	1
BP	GO:1990778	protein localization to cell periphery	1/83	65/4436	0.70967	0.895709	0.895709	MYL12A	1
CC	GO:0035770	ribonucleoprotein granule	1/100	58/4755	0.710705	0.898188	0.892196	INA	1
CC	GO:0043025	neuronal cell body	1/100	58/4755	0.710705	0.898188	0.892196	SLC1A3	1
CC	GO:0098803	respiratory chain complex	1/100	58/4755	0.710705	0.898188	0.892196	SDHB	1
BP	GO:0006281	DNA repair	2/83	132/4436	0.713946	0.898073	0.898073	NSMCE2/VPS72	2
BP	GO:0055086	nucleobase-containing small molecule metabolic process	2/83	132/4436	0.713946	0.898073	0.898073	NT5C2/AK4	2
CC	GO:0005576	extracellular region	9/100	489/4755	0.713989	0.898188	0.892196	MLN/COL11A2/LOC618664/IL1A/IL1B/GPX3/TUFT1/CTSK/MFAP2	9
MF	GO:0022804	active transmembrane transporter activity	2/88	109/3884	0.714256	0.88232	0.88232	SLC1A3/ATP1A1	2
BP	GO:0007264	small GTPase-mediated signal transduction	1/83	66/4436	0.715183	0.898073	0.898073	CDC42SE1	1
BP	GO:0032970	regulation of actin filament-based process	1/83	66/4436	0.715183	0.898073	0.898073	TMOD4	1
CC	GO:0030424	axon	2/100	118/4755	0.715998	0.898188	0.892196	ADGRL1/ATP1A1	2
CC	GO:0034702	monoatomic ion channel complex	1/100	59/4755	0.716864	0.898188	0.892196	LRRC8C	1
BP	GO:0060341	regulation of cellular localization	3/83	196/4436	0.71812	0.898951	0.898951	IL1A/RBM22/PRKACA	3
MF	GO:0016757	glycosyltransferase activity	1/88	55/3884	0.719005	0.88232	0.88232	LOC618664	1
BP	GO:0006790	sulfur compound metabolic process	1/83	67/4436	0.720592	0.898951	0.898951	MRI1	1
BP	GO:0051253	negative regulation of RNA metabolic process	3/83	197/4436	0.721378	0.898951	0.898951	SUV39H2/HOPX/DDIT3	3
BP	GO:1901699	cellular response to nitrogen compound	2/83	134/4436	0.721769	0.898951	0.898951	SLC1A3/PRKACA	2
BP	GO:0006629	lipid metabolic process	6/83	378/4436	0.722443	0.898951	0.898951	ACSM1/GDE1/MBLAC2/CERS2/DHRS9/CBR1	6
MF	GO:0019904	protein domain specific binding	2/88	111/3884	0.723703	0.88232	0.88232	PRKACA/DNAJC6	2
BP	GO:1901698	response to nitrogen compound	3/83	198/4436	0.724607	0.898951	0.898951	SLC1A3/FAF2/PRKACA	3
MF	GO:0008514	organic anion transmembrane transporter activity	1/88	56/3884	0.725463	0.88232	0.88232	SLC1A3	1
BP	GO:0046649	lymphocyte activation	2/83	135/4436	0.725613	0.898951	0.898951	DCAF15/TNFAIP8L2	2
BP	GO:0051129	negative regulation of cellular component organization	2/83	135/4436	0.725613	0.898951	0.898951	PFDN6/TMOD4	2
BP	GO:0015849	organic acid transport	1/83	68/4436	0.7259	0.898951	0.898951	SLC1A3	1
BP	GO:0042692	muscle cell differentiation	1/83	68/4436	0.7259	0.898951	0.898951	HOPX	1
BP	GO:0046942	carboxylic acid transport	1/83	68/4436	0.7259	0.898951	0.898951	SLC1A3	1
CC	GO:0005819	spindle	2/100	121/4755	0.728967	0.900181	0.894175	CKAP2L/CCDC69	2
MF	GO:0030234	enzyme regulator activity	4/88	216/3884	0.730827	0.884064	0.884064	FAF2/RASGEF1B/HOPX/ARHGEF10L	4
BP	GO:0070925	organelle assembly	3/83	200/4436	0.730978	0.900879	0.900879	RP1/TMEM17/CCDC69	3
BP	GO:0005996	monosaccharide metabolic process	1/83	69/4436	0.731109	0.900879	0.900879	PRKACA	1
BP	GO:0010959	regulation of metal ion transport	1/83	69/4436	0.731109	0.900879	0.900879	ATP1A1	1
BP	GO:0044092	negative regulation of molecular function	1/83	69/4436	0.731109	0.900879	0.900879	COMMD1	1
BP	GO:0008219	cell death	7/83	442/4436	0.734476	0.902362	0.902362	CALHM2/DCUN1D3/IL1A/DDIT3/TNFAIP8L2/MLLT11/CTSK	7
BP	GO:0012501	programmed cell death	7/83	442/4436	0.734476	0.902362	0.902362	CALHM2/DCUN1D3/IL1A/DDIT3/TNFAIP8L2/MLLT11/CTSK	7
BP	GO:0032259	methylation	1/83	70/4436	0.736219	0.902362	0.902362	SUV39H2	1
BP	GO:0070661	leukocyte proliferation	1/83	70/4436	0.736219	0.902362	0.902362	NPR3	1
BP	GO:0030029	actin filament-based process	2/83	138/4436	0.736883	0.902362	0.902362	MYL12A/TMOD4	2
CC	GO:0005615	extracellular space	4/100	236/4755	0.739817	0.900181	0.894175	IL1A/IL1B/GPX3/CTSK	4
CC	GO:0070469	respirasome	1/100	63/4755	0.740229	0.900181	0.894175	SDHB	1
BP	GO:0010639	negative regulation of organelle organization	1/83	71/4436	0.741234	0.904324	0.904324	TMOD4	1
BP	GO:0043434	response to peptide hormone	1/83	71/4436	0.741234	0.904324	0.904324	PRKACA	1
BP	GO:0062012	regulation of small molecule metabolic process	1/83	71/4436	0.741234	0.904324	0.904324	PRKACA	1
MF	GO:0004518	nuclease activity	1/88	59/3884	0.74397	0.895127	0.895127	LACTB2	1
CC	GO:0061695	transferase complex, transferring phosphorus-containing groups	1/100	64/4755	0.745765	0.900181	0.894175	PRKACA	1
CC	GO:1990204	oxidoreductase complex	1/100	64/4755	0.745765	0.900181	0.894175	SDHB	1
BP	GO:0051049	regulation of transport	5/83	328/4436	0.745886	0.906964	0.906964	ATAD1/IL1A/RBM22/PRKACA/ATP1A1	5
BP	GO:0007281	germ cell development	1/83	72/4436	0.746154	0.906964	0.906964	PRKACA	1
BP	GO:0048667	cell morphogenesis involved in neuron differentiation	1/83	72/4436	0.746154	0.906964	0.906964	SLC1A3	1
CC	GO:0005768	endosome	4/100	239/4755	0.748846	0.900181	0.894175	COMMD1/RASGEF1B/LEPROT/SNX27	4
MF	GO:0005539	glycosaminoglycan binding	1/88	60/3884	0.74986	0.895127	0.895127	ANXA6	1
BP	GO:0002697	regulation of immune effector process	1/83	73/4436	0.750982	0.910589	0.910589	IL1B	1
BP	GO:1901605	alpha-amino acid metabolic process	1/83	73/4436	0.750982	0.910589	0.910589	MRI1	1
CC	GO:0005681	spliceosomal complex	1/100	65/4755	0.751185	0.900181	0.894175	SCNM1	1
BP	GO:0045934	negative regulation of nucleobase-containing compound metabolic process	3/83	207/4436	0.752387	0.911172	0.911172	SUV39H2/HOPX/DDIT3	3
BP	GO:1901615	organic hydroxy compound metabolic process	2/83	143/4436	0.754802	0.911852	0.911852	GDE1/CTSK	2
MF	GO:0008757	S-adenosylmethionine-dependent methyltransferase activity	1/88	61/3884	0.755617	0.895127	0.895127	SUV39H2	1
BP	GO:0008202	steroid metabolic process	1/83	74/4436	0.75572	0.911852	0.911852	DHRS9	1
BP	GO:0016049	cell growth	1/83	74/4436	0.75572	0.911852	0.911852	DCUN1D3	1
CC	GO:0005667	transcription regulator complex	1/100	66/4755	0.75649	0.900181	0.894175	ARNT	1
CC	GO:0030135	coated vesicle	1/100	66/4755	0.75649	0.900181	0.894175	CLTB	1
BP	GO:0072359	circulatory system development	3/83	209/4436	0.758252	0.912996	0.912996	IL1A/HOPX/DDIT3	3
BP	GO:0007018	microtubule-based movement	1/83	75/4436	0.760368	0.912996	0.912996	CELF3	1
BP	GO:0016032	viral process	1/83	75/4436	0.760368	0.912996	0.912996	SSB	1
BP	GO:0031400	negative regulation of protein modification process	1/83	75/4436	0.760368	0.912996	0.912996	DCUN1D3	1
MF	GO:0030246	carbohydrate binding	1/88	62/3884	0.761242	0.895127	0.895127	ADGRL1	1
BP	GO:0045893	positive regulation of DNA-templated transcription	4/83	276/4436	0.768992	0.921603	0.921603	IL1A/DDIT3/MLLT11/ARNT	4
BP	GO:0030522	intracellular receptor signaling pathway	1/83	77/4436	0.769404	0.921603	0.921603	ARNT	1
BP	GO:1902680	positive regulation of RNA biosynthetic process	4/83	277/4436	0.771479	0.922969	0.922969	IL1A/DDIT3/MLLT11/ARNT	4
MF	GO:0008168	methyltransferase activity	1/88	64/3884	0.772111	0.895127	0.895127	SUV39H2	1
CC	GO:0005815	microtubule organizing center	3/100	191/4755	0.773413	0.910353	0.90428	PRKACA/PSMB4/MLLT11	3
BP	GO:0031667	response to nutrient levels	1/83	78/4436	0.773794	0.924619	0.924619	DDIT3	1
BP	GO:0048666	neuron development	2/83	149/4436	0.774927	0.924853	0.924853	SLC1A3/RP1	2
BP	GO:0002443	leukocyte mediated immunity	1/83	79/4436	0.778102	0.926402	0.926402	IL1B	1
BP	GO:0007015	actin filament organization	1/83	79/4436	0.778102	0.926402	0.926402	TMOD4	1
BP	GO:0007507	heart development	1/83	80/4436	0.78233	0.927849	0.927849	HOPX	1
BP	GO:0023061	signal release	1/83	80/4436	0.78233	0.927849	0.927849	PRKACA	1
BP	GO:2001233	regulation of apoptotic signaling pathway	1/83	80/4436	0.78233	0.927849	0.927849	DDIT3	1
MF	GO:0015631	tubulin binding	1/88	66/3884	0.782491	0.895127	0.895127	RP1	1
MF	GO:1901681	sulfur compound binding	1/88	66/3884	0.782491	0.895127	0.895127	ANXA6	1
BP	GO:0051094	positive regulation of developmental process	3/83	218/4436	0.783293	0.927849	0.927849	IL1A/ADGRL1/HOPX	3
BP	GO:0051172	negative regulation of nitrogen compound metabolic process	5/83	345/4436	0.785114	0.927849	0.927849	DCUN1D3/PFDN6/SUV39H2/HOPX/DDIT3	5
BP	GO:0019637	organophosphate metabolic process	3/83	219/4436	0.785942	0.927849	0.927849	NT5C2/GDE1/AK4	3
MF	GO:0015291	secondary active transmembrane transporter activity	1/88	67/3884	0.787505	0.895127	0.895127	SLC1A3	1
BP	GO:0001568	blood vessel development	2/83	153/4436	0.787542	0.927849	0.927849	IL1A/DDIT3	2
BP	GO:0097435	supramolecular fiber organization	2/83	153/4436	0.787542	0.927849	0.927849	PFDN6/TMOD4	2
BP	GO:0001503	ossification	1/83	82/4436	0.790547	0.927849	0.927849	PRKACA	1
BP	GO:0016055	Wnt signaling pathway	1/83	82/4436	0.790547	0.927849	0.927849	DDIT3	1
BP	GO:1901652	response to peptide	1/83	82/4436	0.790547	0.927849	0.927849	PRKACA	1
BP	GO:0032940	secretion by cell	2/83	154/4436	0.790599	0.927849	0.927849	IL1A/PRKACA	2
CC	GO:0000313	organellar ribosome	1/100	73/4755	0.790618	0.910353	0.90428	MRPL9	1
CC	GO:0005761	mitochondrial ribosome	1/100	73/4755	0.790618	0.910353	0.90428	MRPL9	1
CC	GO:0031253	cell projection membrane	1/100	73/4755	0.790618	0.910353	0.90428	TMEM17	1
CC	GO:0031514	motile cilium	1/100	73/4755	0.790618	0.910353	0.90428	PRKACA	1
BP	GO:0019216	regulation of lipid metabolic process	1/83	83/4436	0.794539	0.928241	0.928241	CERS2	1
BP	GO:0051052	regulation of DNA metabolic process	1/83	83/4436	0.794539	0.928241	0.928241	VPS72	1
BP	GO:0198738	cell-cell signaling by wnt	1/83	83/4436	0.794539	0.928241	0.928241	DDIT3	1
CC	GO:0030425	dendrite	1/100	74/4755	0.79509	0.910353	0.90428	PRKACA	1
CC	GO:0097447	dendritic tree	1/100	74/4755	0.79509	0.910353	0.90428	PRKACA	1
BP	GO:0009888	tissue development	5/83	350/4436	0.795741	0.928241	0.928241	BRD2/ANXA6/PRKACA/TUFT1/CTSK	5
BP	GO:0009887	animal organ morphogenesis	2/83	156/4436	0.796597	0.928241	0.928241	RP1/ANXA6	2
MF	GO:0106310	protein serine kinase activity	1/88	69/3884	0.797191	0.895127	0.895127	PRKACA	1
BP	GO:0009991	response to extracellular stimulus	1/83	84/4436	0.798457	0.928241	0.928241	DDIT3	1
BP	GO:0051249	regulation of lymphocyte activation	1/83	84/4436	0.798457	0.928241	0.928241	DCAF15	1
BP	GO:0140694	non-membrane-bounded organelle assembly	1/83	84/4436	0.798457	0.928241	0.928241	CCDC69	1
CC	GO:0044297	cell body	1/100	75/4755	0.799468	0.910353	0.90428	SLC1A3	1
BP	GO:0001944	vasculature development	2/83	157/4436	0.79954	0.928407	0.928407	IL1A/DDIT3	2
MF	GO:0016741	transferase activity, transferring one-carbon groups	1/88	70/3884	0.801869	0.895127	0.895127	SUV39H2	1
MF	GO:0140297	DNA-binding transcription factor binding	1/88	70/3884	0.801869	0.895127	0.895127	DDIT3	1
BP	GO:0003012	muscle system process	1/83	85/4436	0.802301	0.929617	0.929617	ANXA6	1
BP	GO:1901566	organonitrogen compound biosynthetic process	7/83	476/4436	0.802466	0.929617	0.929617	RPS15A/RPS18/SLC1A3/NMT2/MRI1/AK4/MRPL9	7
BP	GO:0006259	DNA metabolic process	3/83	227/4436	0.806195	0.932842	0.932842	STN1/NSMCE2/VPS72	3
MF	GO:0016462	pyrophosphatase activity	3/88	188/3884	0.807914	0.895127	0.895127	ATAD1/ATP1A1/PRUNE1	3
MF	GO:0016817	hydrolase activity, acting on acid anhydrides	3/88	188/3884	0.807914	0.895127	0.895127	ATAD1/ATP1A1/PRUNE1	3
MF	GO:0016818	hydrolase activity, acting on acid anhydrides, in phosphorus-containing anhydrides	3/88	188/3884	0.807914	0.895127	0.895127	ATAD1/ATP1A1/PRUNE1	3
CC	GO:0098797	plasma membrane protein complex	1/100	77/4755	0.807947	0.910353	0.90428	CLTB	1
CC	GO:0031966	mitochondrial membrane	6/100	373/4755	0.808169	0.910353	0.90428	ATAD1/COQ7/ANXA6/MRPL9/PI4KB/SDHB	6
BP	GO:0034655	nucleobase-containing compound catabolic process	1/83	87/4436	0.809772	0.933269	0.933269	SSB	1
BP	GO:0043254	regulation of protein-containing complex assembly	1/83	87/4436	0.809772	0.933269	0.933269	TMOD4	1
BP	GO:0051259	protein complex oligomerization	1/83	87/4436	0.809772	0.933269	0.933269	LRRC8C	1
MF	GO:0000287	magnesium ion binding	1/88	72/3884	0.810908	0.895127	0.895127	PRKACA	1
MF	GO:0000976	transcription cis-regulatory region binding	1/88	72/3884	0.810908	0.895127	0.895127	SUV39H2	1
MF	GO:0001067	transcription regulatory region nucleic acid binding	1/88	72/3884	0.810908	0.895127	0.895127	SUV39H2	1
CC	GO:0032838	plasma membrane bounded cell projection cytoplasm	1/100	78/4755	0.812052	0.910353	0.90428	PRKACA	1
BP	GO:0006357	regulation of transcription by RNA polymerase II	4/83	295/4436	0.812795	0.933269	0.933269	BRD2/IL1A/HOPX/ARNT	4
BP	GO:0007423	sensory organ development	1/83	88/4436	0.813403	0.933269	0.933269	RP1	1
BP	GO:0060627	regulation of vesicle-mediated transport	1/83	88/4436	0.813403	0.933269	0.933269	ATAD1	1
BP	GO:0140352	export from cell	2/83	162/4436	0.813703	0.933269	0.933269	IL1A/PRKACA	2
MF	GO:0004842	ubiquitin-protein transferase activity	1/88	73/3884	0.815273	0.895127	0.895127	NSMCE2	1
BP	GO:0019953	sexual reproduction	3/83	231/4436	0.815714	0.933269	0.933269	MEIG1/PRKACA/CELF3	3
MF	GO:0098772	molecular function regulator activity	7/88	400/3884	0.816663	0.895127	0.895127	MLN/FAF2/RASGEF1B/CXCL2/GRO1/HOPX/ARHGEF10L	7
BP	GO:0006644	phospholipid metabolic process	1/83	89/4436	0.816965	0.933269	0.933269	GDE1	1
BP	GO:0042060	wound healing	1/83	89/4436	0.816965	0.933269	0.933269	IL1A	1
BP	GO:0051656	establishment of organelle localization	1/83	89/4436	0.816965	0.933269	0.933269	SPC25	1
BP	GO:0009892	negative regulation of metabolic process	7/83	485/4436	0.818117	0.933505	0.933505	DCUN1D3/PFDN6/SUV39H2/PRKACA/HOPX/DDIT3/SSB	7
BP	GO:0022414	reproductive process	4/83	298/4436	0.819065	0.933507	0.933507	MEIG1/IL1A/PRKACA/CELF3	4
MF	GO:0000981	DNA-binding transcription factor activity, RNA polymerase II-specific	1/88	74/3884	0.819538	0.895127	0.895127	ARNT	1
MF	GO:0004857	enzyme inhibitor activity	1/88	75/3884	0.823707	0.895333	0.895333	FAF2	1
CC	GO:0005770	late endosome	1/100	81/4755	0.823854	0.913801	0.907704	RASGEF1B	1
CC	GO:0099568	cytoplasmic region	1/100	81/4755	0.823854	0.913801	0.907704	PRKACA	1
BP	GO:0051248	negative regulation of protein metabolic process	2/83	166/4436	0.824393	0.938292	0.938292	DCUN1D3/PFDN6	2
BP	GO:0000003	reproduction	4/83	301/4436	0.825165	0.938292	0.938292	MEIG1/IL1A/PRKACA/CELF3	4
BP	GO:0002250	adaptive immune response	1/83	92/4436	0.827253	0.938504	0.938504	IL1B	1
BP	GO:0050878	regulation of body fluid levels	1/83	92/4436	0.827253	0.938504	0.938504	NPR3	1
CC	GO:0098800	inner mitochondrial membrane protein complex	1/100	83/4755	0.831312	0.913801	0.907704	SDHB	1
BP	GO:0022008	neurogenesis	3/83	238/4436	0.831435	0.941272	0.941272	SLC1A3/RP1/FGF5	3
MF	GO:0019787	ubiquitin-like protein transferase activity	1/88	77/3884	0.831759	0.89974	0.89974	NSMCE2	1
BP	GO:2000026	regulation of multicellular organismal development	3/83	239/4436	0.833586	0.941272	0.941272	IL1A/HOPX/CTSK	3
CC	GO:0120025	plasma membrane bounded cell projection	8/100	496/4755	0.833635	0.913801	0.907704	PRLHR/SLC1A3/RP1/TMEM17/PRKACA/ADGRL1/ATP1A1/PSMB4	8
BP	GO:0006066	alcohol metabolic process	1/83	94/4436	0.833792	0.941272	0.941272	GDE1	1
BP	GO:0090066	regulation of anatomical structure size	1/83	94/4436	0.833792	0.941272	0.941272	TMOD4	1
BP	GO:0002694	regulation of leukocyte activation	1/83	95/4436	0.836969	0.941272	0.941272	DCAF15	1
BP	GO:0010605	negative regulation of macromolecule metabolic process	6/83	435/4436	0.837577	0.941272	0.941272	DCUN1D3/PFDN6/SUV39H2/HOPX/DDIT3/SSB	6
CC	GO:0016324	apical plasma membrane	1/100	85/4755	0.838457	0.913801	0.907704	CTSK	1
BP	GO:0045321	leukocyte activation	2/83	172/4436	0.83941	0.941272	0.941272	DCAF15/TNFAIP8L2	2
BP	GO:0006869	lipid transport	1/83	96/4436	0.840086	0.941272	0.941272	PITPNB	1
BP	GO:0044270	cellular nitrogen compound catabolic process	1/83	96/4436	0.840086	0.941272	0.941272	SSB	1
BP	GO:0046700	heterocycle catabolic process	1/83	96/4436	0.840086	0.941272	0.941272	SSB	1
BP	GO:0007166	cell surface receptor signaling pathway	6/83	437/4436	0.840818	0.941272	0.941272	TMEM17/IL1A/PRKACA/ADGRL1/DDIT3/MLLT11	6
CC	GO:0005740	mitochondrial envelope	6/100	390/4755	0.840868	0.913801	0.907704	ATAD1/COQ7/ANXA6/MRPL9/PI4KB/SDHB	6
BP	GO:0006979	response to oxidative stress	1/83	97/4436	0.843144	0.941272	0.941272	GPX3	1
BP	GO:0022412	cellular process involved in reproduction in multicellular organism	1/83	97/4436	0.843144	0.941272	0.941272	PRKACA	1
BP	GO:0051493	regulation of cytoskeleton organization	1/83	97/4436	0.843144	0.941272	0.941272	TMOD4	1
BP	GO:0045595	regulation of cell differentiation	3/83	244/4436	0.843997	0.941272	0.941272	PRKACA/HOPX/DDIT3	3
MF	GO:0140640	catalytic activity, acting on a nucleic acid	2/88	144/3884	0.845262	0.909971	0.909971	LACTB2/VPS72	2
BP	GO:0043269	regulation of monoatomic ion transport	1/83	98/4436	0.846145	0.941282	0.941282	ATP1A1	1
BP	GO:0044089	positive regulation of cellular component biogenesis	1/83	98/4436	0.846145	0.941282	0.941282	HOPX	1
BP	GO:1901565	organonitrogen compound catabolic process	4/83	313/4436	0.847917	0.941282	0.941282	COMMD1/FAF2/PRKACA/DDIT3	4
BP	GO:0030182	neuron differentiation	2/83	176/4436	0.848775	0.941282	0.941282	SLC1A3/RP1	2
BP	GO:0061024	membrane organization	2/83	176/4436	0.848775	0.941282	0.941282	PITPNB/TRAM1	2
BP	GO:0006412	translation	3/83	247/4436	0.849974	0.941554	0.941554	RPS15A/RPS18/MRPL9	3
BP	GO:0071407	cellular response to organic cyclic compound	1/83	100/4436	0.851976	0.942714	0.942714	SLC1A3	1
BP	GO:0031329	regulation of cellular catabolic process	1/83	101/4436	0.85481	0.943412	0.943412	DDIT3	1
BP	GO:0042110	T cell activation	1/83	101/4436	0.85481	0.943412	0.943412	TNFAIP8L2	1
BP	GO:0045944	positive regulation of transcription by RNA polymerase II	2/83	179/4436	0.855474	0.943412	0.943412	IL1A/ARNT	2
MF	GO:0008134	transcription factor binding	1/88	84/3884	0.857184	0.914059	0.914059	DDIT3	1
MF	GO:0016755	aminoacyltransferase activity	1/88	84/3884	0.857184	0.914059	0.914059	NSMCE2	1
BP	GO:0046903	secretion	2/83	181/4436	0.859791	0.947114	0.947114	IL1A/PRKACA	2
CC	GO:0005743	mitochondrial inner membrane	4/100	286/4755	0.861051	0.930984	0.924773	COQ7/ANXA6/MRPL9/SDHB	4
BP	GO:0008610	lipid biosynthetic process	2/83	182/4436	0.861906	0.947656	0.947656	ACSM1/DHRS9	2
BP	GO:0051604	protein maturation	1/83	104/4436	0.862993	0.947656	0.947656	PRKACA	1
BP	GO:0043043	peptide biosynthetic process	3/83	254/4436	0.863164	0.947656	0.947656	RPS15A/RPS18/MRPL9	3
MF	GO:0008270	zinc ion binding	3/88	210/3884	0.863772	0.916739	0.916739	LACTB2/NSMCE2/SUV39H2	3
BP	GO:1902532	negative regulation of intracellular signal transduction	1/83	105/4436	0.865618	0.947906	0.947906	PRKACA	1
BP	GO:0006954	inflammatory response	2/83	185/4436	0.868078	0.947906	0.947906	IL1A/IL1B	2
BP	GO:0019439	aromatic compound catabolic process	1/83	106/4436	0.868193	0.947906	0.947906	SSB	1
BP	GO:0032870	cellular response to hormone stimulus	1/83	106/4436	0.868193	0.947906	0.947906	PRKACA	1
BP	GO:0050865	regulation of cell activation	1/83	106/4436	0.868193	0.947906	0.947906	DCAF15	1
CC	GO:0099513	polymeric cytoskeletal fiber	2/100	165/4755	0.86835	0.931815	0.925598	INA/DCTN2	2
BP	GO:0010629	negative regulation of gene expression	2/83	186/4436	0.87008	0.948916	0.948916	SUV39H2/SSB	2
BP	GO:0065003	protein-containing complex assembly	5/83	394/4436	0.872593	0.950607	0.950607	BRD2/ASF1B/HOPX/LRRC8C/TMOD4	5
MF	GO:0019901	protein kinase binding	1/88	89/3884	0.87298	0.920016	0.920016	PRKACA	1
CC	GO:0000323	lytic vacuole	2/100	168/4755	0.874943	0.931815	0.925598	IL1B/CTSK	2
CC	GO:0005764	lysosome	2/100	168/4755	0.874943	0.931815	0.925598	IL1B/CTSK	2
BP	GO:1901361	organic cyclic compound catabolic process	1/83	109/4436	0.87563	0.952863	0.952863	SSB	1
MF	GO:0140678	molecular function inhibitor activity	1/88	90/3884	0.875925	0.920016	0.920016	FAF2	1
BP	GO:0006974	DNA damage response	2/83	191/4436	0.87968	0.9538	0.9538	NSMCE2/VPS72	2
BP	GO:0048699	generation of neurons	2/83	191/4436	0.87968	0.9538	0.9538	SLC1A3/RP1	2
BP	GO:0006914	autophagy	1/83	111/4436	0.880356	0.9538	0.9538	DDIT3	1
BP	GO:0061919	process utilizing autophagic mechanism	1/83	111/4436	0.880356	0.9538	0.9538	DDIT3	1
BP	GO:0006366	transcription by RNA polymerase II	4/83	335/4436	0.883265	0.955901	0.955901	BRD2/IL1A/HOPX/ARNT	4
BP	GO:1901137	carbohydrate derivative biosynthetic process	1/83	113/4436	0.884905	0.956287	0.956287	AK4	1
BP	GO:0010256	endomembrane system organization	1/83	114/4436	0.887115	0.956287	0.956287	TRAM1	1
BP	GO:0010876	lipid localization	1/83	114/4436	0.887115	0.956287	0.956287	PITPNB	1
BP	GO:0010558	negative regulation of macromolecule biosynthetic process	4/83	338/4436	0.887497	0.956287	0.956287	SUV39H2/HOPX/DDIT3/SSB	4
BP	GO:0000122	negative regulation of transcription by RNA polymerase II	1/83	115/4436	0.889282	0.957167	0.957167	HOPX	1
MF	GO:0060090	molecular adaptor activity	1/88	95/3884	0.889669	0.920016	0.920016	DNAJC6	1
MF	GO:0140677	molecular function activator activity	3/88	223/3884	0.889703	0.920016	0.920016	MLN/CXCL2/GRO1	3
CC	GO:0098798	mitochondrial protein-containing complex	2/100	177/4755	0.892958	0.935902	0.929658	MRPL9/SDHB	2
CC	GO:1902495	transmembrane transporter complex	1/100	104/4755	0.893014	0.935902	0.929658	LRRC8C	1
BP	GO:0035556	intracellular signal transduction	6/83	475/4436	0.893195	0.958565	0.958565	RP1/PRKACA/ADGRL1/DDIT3/CDC42SE1/MLLT11	6
BP	GO:0001525	angiogenesis	1/83	117/4436	0.893495	0.958565	0.958565	IL1A	1
BP	GO:0080135	regulation of cellular response to stress	1/83	117/4436	0.893495	0.958565	0.958565	VPS72	1
CC	GO:0019866	organelle inner membrane	4/100	307/4755	0.895578	0.935902	0.929658	COQ7/ANXA6/MRPL9/SDHB	4
MF	GO:0017111	ribonucleoside triphosphate phosphatase activity	2/88	166/3884	0.897146	0.920016	0.920016	ATAD1/ATP1A1	2
MF	GO:0019899	enzyme binding	5/88	341/3884	0.897179	0.920016	0.920016	ANXA6/FAF2/PRKACA/CDC42SE1/SCNM1	5
MF	GO:0140098	catalytic activity, acting on RNA	1/88	98/3884	0.897182	0.920016	0.920016	LACTB2	1
BP	GO:0051640	organelle localization	1/83	119/4436	0.89755	0.96187	0.96187	SPC25	1
CC	GO:0005794	Golgi apparatus	5/100	370/4755	0.899145	0.935902	0.929658	PITPNB/NMT2/CLTB/LEPROT/PI4KB	5
MF	GO:0019900	kinase binding	1/88	99/3884	0.899571	0.920016	0.920016	PRKACA	1
CC	GO:0098796	membrane protein complex	4/100	311/4755	0.901241	0.935902	0.929658	CLTB/FAF2/LRRC8C/SDHB	4
BP	GO:0090407	organophosphate biosynthetic process	1/83	121/4436	0.901452	0.964338	0.964338	AK4	1
BP	GO:0043604	amide biosynthetic process	3/83	279/4436	0.902412	0.964338	0.964338	RPS15A/RPS18/MRPL9	3
BP	GO:0060429	epithelium development	2/83	206/4436	0.90473	0.964338	0.964338	BRD2/PRKACA	2
CC	GO:1990351	transporter complex	1/100	110/4755	0.906101	0.935902	0.929658	LRRC8C	1
BP	GO:0001775	cell activation	2/83	207/4436	0.906216	0.964338	0.964338	DCAF15/TNFAIP8L2	2
BP	GO:1901135	carbohydrate derivative metabolic process	2/83	207/4436	0.906216	0.964338	0.964338	NT5C2/AK4	2
BP	GO:0031324	negative regulation of cellular metabolic process	5/83	421/4436	0.906642	0.964338	0.964338	SUV39H2/PRKACA/HOPX/DDIT3/SSB	5
BP	GO:0031327	negative regulation of cellular biosynthetic process	4/83	353/4436	0.906739	0.964338	0.964338	SUV39H2/HOPX/DDIT3/SSB	4
BP	GO:0006518	peptide metabolic process	3/83	283/4436	0.907669	0.964338	0.964338	RPS15A/RPS18/MRPL9	3
BP	GO:0008285	negative regulation of cell population proliferation	1/83	125/4436	0.908821	0.964523	0.964523	IL1A	1
CC	GO:0140513	nuclear protein-containing complex	3/100	254/4755	0.909819	0.935902	0.929658	RPP38/SCNM1/ARNT	3
BP	GO:0031399	regulation of protein modification process	2/83	210/4436	0.910548	0.965143	0.965143	DCUN1D3/COMMD1	2
BP	GO:0009890	negative regulation of biosynthetic process	4/83	357/4436	0.911361	0.965143	0.965143	SUV39H2/HOPX/DDIT3/SSB	4
MF	GO:0140110	transcription regulator activity	2/88	174/3884	0.911663	0.928164	0.928164	DDIT3/ARNT	2
CC	GO:0005813	centrosome	1/100	114/4755	0.913932	0.935902	0.929658	PRKACA	1
BP	GO:0051240	positive regulation of multicellular organismal process	3/83	289/4436	0.915083	0.968046	0.968046	IL1A/IL1B/DDIT3	3
MF	GO:0008289	lipid binding	2/88	177/3884	0.916601	0.928987	0.928987	ANXA6/SNX27	2
BP	GO:0071310	cellular response to organic substance	4/83	364/4436	0.918969	0.971117	0.971117	INA/SLC1A3/PRKACA/DDIT3	4
BP	GO:0002252	immune effector process	1/83	133/4436	0.921964	0.972747	0.972747	IL1B	1
CC	GO:0005874	microtubule	1/100	119/4755	0.922817	0.936606	0.930357	DCTN2	1
BP	GO:0016310	phosphorylation	3/83	296/4436	0.923055	0.972747	0.972747	PRKACA/AK4/PI4KB	3
CC	GO:0005759	mitochondrial matrix	2/100	196/4755	0.923414	0.936606	0.930357	LACTB2/MRPL9	2
BP	GO:0048514	blood vessel morphogenesis	1/83	134/4436	0.923469	0.972747	0.972747	IL1A	1
BP	GO:0051247	positive regulation of protein metabolic process	2/83	221/4436	0.924896	0.973212	0.973212	DCUN1D3/COMMD1	2
BP	GO:0014070	response to organic cyclic compound	1/83	136/4436	0.926394	0.97375	0.97375	SLC1A3	1
BP	GO:0009725	response to hormone	1/83	138/4436	0.929209	0.973996	0.973996	PRKACA	1
BP	GO:0050778	positive regulation of immune response	1/83	138/4436	0.929209	0.973996	0.973996	IL1B	1
BP	GO:0045597	positive regulation of cell differentiation	1/83	139/4436	0.930576	0.973996	0.973996	HOPX	1
BP	GO:0098609	cell-cell adhesion	1/83	139/4436	0.930576	0.973996	0.973996	ADGRL1	1
BP	GO:1901701	cellular response to oxygen-containing compound	2/83	231/4436	0.936055	0.978655	0.978655	SLC1A3/PRKACA	2
BP	GO:0010647	positive regulation of cell communication	3/83	310/4436	0.93701	0.978655	0.978655	SLC1A3/PRKACA/DDIT3	3
BP	GO:0023056	positive regulation of signaling	3/83	312/4436	0.938804	0.979492	0.979492	SLC1A3/PRKACA/DDIT3	3
CC	GO:0005773	vacuole	2/100	209/4755	0.939373	0.948277	0.941951	IL1B/CTSK	2
MF	GO:0042803	protein homodimerization activity	2/88	194/3884	0.940066	0.948497	0.948497	MYOM1/ARNT	2
BP	GO:0005975	carbohydrate metabolic process	1/83	151/4436	0.94508	0.98396	0.98396	PRKACA	1
BP	GO:0071345	cellular response to cytokine stimulus	1/83	151/4436	0.94508	0.98396	0.98396	INA	1
BP	GO:1902531	regulation of intracellular signal transduction	3/83	322/4436	0.947096	0.98502	0.98502	PRKACA/DDIT3/CDC42SE1	3
BP	GO:0120036	plasma membrane bounded cell projection organization	2/83	246/4436	0.949922	0.986919	0.986919	RP1/TMEM17	2
MF	GO:0042802	identical protein binding	6/88	449/3884	0.951413	0.954986	0.954986	NT5C2/MYOM1/GPX3/TUFT1/GABPB2/ARNT	6
BP	GO:0051246	regulation of protein metabolic process	4/83	407/4436	0.954287	0.988145	0.988145	DCUN1D3/PFDN6/COMMD1/PRKACA	4
BP	GO:0010648	negative regulation of cell communication	2/83	252/4436	0.954633	0.988145	0.988145	ATAD1/PRKACA	2
MF	GO:0046983	protein dimerization activity	3/88	275/3884	0.954986	0.954986	0.954986	MYOM1/DDIT3/ARNT	3
CC	GO:0031967	organelle envelope	6/100	492/4755	0.955337	0.955337	0.948964	ATAD1/COQ7/ANXA6/MRPL9/PI4KB/SDHB	6
CC	GO:0031975	envelope	6/100	492/4755	0.955337	0.955337	0.948964	ATAD1/COQ7/ANXA6/MRPL9/PI4KB/SDHB	6
BP	GO:0023057	negative regulation of signaling	2/83	253/4436	0.955376	0.988145	0.988145	ATAD1/PRKACA	2
BP	GO:0030030	cell projection organization	2/83	254/4436	0.956108	0.988145	0.988145	RP1/TMEM17	2
BP	GO:0071495	cellular response to endogenous stimulus	2/83	254/4436	0.956108	0.988145	0.988145	SLC1A3/PRKACA	2
BP	GO:0034097	response to cytokine	1/83	165/4436	0.958253	0.989326	0.989326	INA	1
BP	GO:0006955	immune response	3/83	344/4436	0.96184	0.991742	0.991742	IL1A/IL1B/TNFAIP8L2	3
BP	GO:0050776	regulation of immune response	1/83	172/4436	0.963615	0.991742	0.991742	IL1B	1
BP	GO:0048513	animal organ development	5/83	498/4436	0.96444	0.991742	0.991742	RP1/ANXA6/HOPX/TUFT1/CTSK	5
BP	GO:0043603	amide metabolic process	3/83	349/4436	0.964612	0.991742	0.991742	RPS15A/RPS18/MRPL9	3
BP	GO:0007005	mitochondrion organization	1/83	184/4436	0.97127	0.997167	0.997167	MLLT11	1
BP	GO:0006468	protein phosphorylation	1/83	186/4436	0.972381	0.997167	0.997167	PRKACA	1
BP	GO:0051241	negative regulation of multicellular organismal process	1/83	187/4436	0.97292	0.997167	0.997167	CTSK	1
BP	GO:0009719	response to endogenous stimulus	2/83	292/4436	0.976838	0.999147	0.999147	SLC1A3/PRKACA	2
BP	GO:1902533	positive regulation of intracellular signal transduction	1/83	195/4436	0.976877	0.999147	0.999147	DDIT3	1
BP	GO:0002682	regulation of immune system process	2/83	296/4436	0.97837	0.999156	0.999156	IL1B/DCAF15	2
BP	GO:0002684	positive regulation of immune system process	1/83	204/4436	0.980648	0.999156	0.999156	IL1B	1
BP	GO:0048468	cell development	4/83	468/4436	0.980817	0.999156	0.999156	SLC1A3/RP1/IL1A/PRKACA	4
BP	GO:0045087	innate immune response	1/83	205/4436	0.981028	0.999156	0.999156	TNFAIP8L2	1
BP	GO:0065009	regulation of molecular function	1/83	211/4436	0.983155	0.999156	0.999156	COMMD1	1
BP	GO:1901700	response to oxygen-containing compound	2/83	312/4436	0.983585	0.999156	0.999156	SLC1A3/PRKACA	2
BP	GO:0006952	defense response	3/83	400/4436	0.983971	0.999156	0.999156	IL1A/IL1B/TNFAIP8L2	3
BP	GO:0044248	cellular catabolic process	2/83	330/4436	0.98801	0.999403	0.999403	DDIT3/SSB	2
BP	GO:0009968	negative regulation of signal transduction	1/83	234/4436	0.98934	0.999403	0.999403	PRKACA	1
BP	GO:0042127	regulation of cell population proliferation	2/83	345/4436	0.990799	0.999403	0.999403	NPR3/IL1A	2
BP	GO:0032101	regulation of response to external stimulus	1/83	242/4436	0.990914	0.999403	0.999403	HOPX	1
BP	GO:0048584	positive regulation of response to stimulus	3/83	445/4436	0.992277	0.999403	0.999403	IL1B/DDIT3/VPS72	3
BP	GO:0007155	cell adhesion	1/83	260/4436	0.993664	0.999403	0.999403	ADGRL1	1
BP	GO:0098542	defense response to other organism	1/83	278/4436	0.995589	0.999403	0.999403	TNFAIP8L2	1
BP	GO:0009967	positive regulation of signal transduction	1/83	283/4436	0.996012	0.999403	0.999403	DDIT3	1
BP	GO:0080134	regulation of response to stress	1/83	301/4436	0.997229	0.999403	0.999403	VPS72	1
BP	GO:0048585	negative regulation of response to stimulus	1/83	306/4436	0.997496	0.999403	0.999403	PRKACA	1
BP	GO:0048870	cell motility	1/83	306/4436	0.997496	0.999403	0.999403	CELF3	1
BP	GO:0051707	response to other organism	1/83	329/4436	0.998432	0.999403	0.999403	TNFAIP8L2	1
BP	GO:0043207	response to external biotic stimulus	1/83	330/4436	0.998464	0.999403	0.999403	TNFAIP8L2	1
BP	GO:0009607	response to biotic stimulus	1/83	339/4436	0.998722	0.999403	0.999403	TNFAIP8L2	1
BP	GO:0044419	biological process involved in interspecies interaction between organisms	1/83	376/4436	0.999403	0.999403	0.999403	TNFAIP8L2	1

## Sheet: Supplementary Table S5
KEGG Enrichment Results
category	subcategory	ID	Description	GeneRatio	BgRatio	pvalue	p.adjust	qvalue	geneID	Count
Organismal Systems	Immune system	bta04612	Antigen processing and presentation	9/174	85/9584	2.19523e-05	0.0057515	0.00524544	LOC618733/TAP1/BOLA-DMB/BOLA-DMA/BOLA-DOA/TAPBP/TAP2/CD74/RFX5	9
Human Diseases	Immune disease	bta05323	Rheumatoid arthritis	9/174	104/9584	0.000109082	0.0142898	0.0130325	BOLA-DMB/BOLA-DMA/BOLA-DOA/IL1A/IL1B/CXCL2/CXCL3/GRO1/CTSK	9
Human Diseases	Infectious disease: viral	bta05169	Epstein-Barr virus infection	13/174	236/9584	0.000357804	0.0296852	0.0270733	LOC618733/TAP1/BOLA-DMB/BOLA-DMA/BOLA-DOA/TAPBP/TAP2/BAK1/SKP2/JAK1/CD58/PSMD4/CIR1	13
Human Diseases	Infectious disease: viral	bta05168	Herpes simplex virus 1 infection	12/174	211/9584	0.000453209	0.0296852	0.0270733	LOC618733/TAP1/BOLA-DMB/BOLA-DMA/BOLA-DOA/TAPBP/DAXX/TAP2/BAK1/IL1B/CD74/JAK1	12
Human Diseases	Immune disease	bta05340	Primary immunodeficiency	5/174	41/9584	0.000822005	0.0430731	0.0392832	LOC618733/TAP1/TAP2/DCLRE1C/RFX5	5
Organismal Systems	Immune system	bta04659	Th17 cell differentiation	8/174	114/9584	0.00107844	0.0470919	0.0429484	BOLA-DMB/BOLA-DMA/BOLA-DOA/RXRB/IL1B/IL27RA/JAK1/RORC	8
Metabolism	Carbohydrate metabolism	bta00650	Butanoate metabolism	4/174	27/9584	0.00132892	0.0497395	0.0453631	ACSM2B/ACSM1/ACSM4/ACSM3	4
Human Diseases	Immune disease	bta05321	Inflammatory bowel disease	6/174	69/9584	0.00152876	0.050067	0.0456617	BOLA-DMB/BOLA-DMA/BOLA-DOA/IL1A/IL1B/RORC	6
Human Diseases	Endocrine and metabolic disease	bta04940	Type I diabetes mellitus	5/174	54/9584	0.00286995	0.0770911	0.0703081	BOLA-DMB/BOLA-DMA/BOLA-DOA/IL1A/IL1B	5
Human Diseases	Infectious disease: parasitic	bta05140	Leishmaniasis	6/174	79/9584	0.00305478	0.0770911	0.0703081	BOLA-DMB/BOLA-DMA/BOLA-DOA/IL1A/IL1B/JAK1	6
Organismal Systems	Immune system	bta04621	NOD-like receptor signaling pathway	10/174	198/9584	0.00323665	0.0770911	0.0703081	ITPR3/IL1B/CXCL2/CXCL3/GRO1/JAK1/GBP5/LOC512486/LOC781710/GBP4	10
Human Diseases	Immune disease	bta05332	Graft-versus-host disease	5/174	59/9584	0.00422497	0.091327	0.0832914	BOLA-DMB/BOLA-DMA/BOLA-DOA/IL1A/IL1B	5
Cellular Processes	Cellular community - eukaryotes	bta04550	Signaling pathways regulating pluripotency of stem cells	8/174	145/9584	0.00486149	0.091327	0.0832914	PCGF6/ISL1/ZFHX3/OTX1/INHBE/INHBC/JAK1/SETDB1	8
Organismal Systems	Nervous system	bta04724	Glutamatergic synapse	7/174	115/9584	0.00488007	0.091327	0.0832914	DLGAP1/ITPR3/GRM7/SLC1A3/GRIA2/PRKACA/TRPC1	7
Genetic Information Processing	Folding, sorting and degradation	bta03050	Proteasome	4/174	49/9584	0.0117822	0.187933	0.171398	PSMB8/PSMB9/PSMB4/PSMD4	4
Organismal Systems	Endocrine system	bta04918	Thyroid hormone synthesis	5/174	76/9584	0.0121942	0.187933	0.171398	ITPR3/GPX3/PRKACA/ATP1A1/LRP2	5
Organismal Systems	Digestive system	bta04971	Gastric acid secretion	5/174	76/9584	0.0121942	0.187933	0.171398	ITPR3/KCNK10/CAMK2A/PRKACA/ATP1A1	5
Metabolism	Energy metabolism	bta00920	Sulfur metabolism	2/174	10/9584	0.0134012	0.195034	0.177873	PAPSS2/SELENBP1	2
Human Diseases	Infectious disease: bacterial	bta05152	Tuberculosis	9/174	210/9584	0.0142929	0.195034	0.177873	BOLA-DMB/BOLA-DMA/BOLA-DOA/IL1A/IL1B/CD74/CAMK2A/JAK1/RFX5	9
Organismal Systems	Immune system	bta04640	Hematopoietic cell lineage	6/174	110/9584	0.0148881	0.195034	0.177873	BOLA-DMB/BOLA-DMA/BOLA-DOA/IL1A/IL1B/CD2	6
Organismal Systems	Development and regeneration	bta04360	Axon guidance	8/174	181/9584	0.0172781	0.215565	0.196598	MYL12A/MYL12B/CAMK2A/SEMA6A/UNC5A/SLIT2/SEMA6C/TRPC1	8
Human Diseases	Infectious disease: bacterial	bta05134	Legionellosis	4/174	58/9584	0.020819	0.247936	0.22612	IL1B/CXCL2/CXCL3/GRO1	4
Metabolism	Glycan biosynthesis and metabolism	bta00533	Glycosaminoglycan biosynthesis - keratan sulfate	2/174	14/9584	0.0258434	0.29439	0.268488	B3GNT2/CHST2	2
Human Diseases	Immune disease	bta05310	Asthma	3/174	37/9584	0.0290987	0.317661	0.28971	BOLA-DMB/BOLA-DMA/BOLA-DOA	3
Environmental Information Processing	Signal transduction	bta04070	Phosphatidylinositol signaling system	5/174	98/9584	0.0327075	0.325689	0.297033	PTEN/ITPR3/IP6K3/PI4KB/PIP5K1A	5
Metabolism	Metabolism of cofactors and vitamins	bta00790	Folate biosynthesis	3/174	39/9584	0.0333427	0.325689	0.297033	CBR1/MGC127133/LOC112441473	3
Metabolism	Nucleotide metabolism	bta00230	Purine metabolism	6/174	133/9584	0.0340396	0.325689	0.297033	PAPSS2/NT5C2/PPAT/PAICS/AK4/PRUNE1	6
Metabolism	Xenobiotics biodegradation and metabolism	bta00980	Metabolism of xenobiotics by cytochrome P450	4/174	68/9584	0.0348065	0.325689	0.297033	CBR1/CBR3/MGC127133/LOC112441473	4
Organismal Systems	Nervous system	bta04720	Long-term potentiation	4/174	70/9584	0.0381242	0.336787	0.307154	ITPR3/GRIA2/CAMK2A/PRKACA	4
Human Diseases	Infectious disease: viral	bta05163	Human cytomegalovirus infection	9/174	251/9584	0.0392782	0.336787	0.307154	LOC618733/TAP1/TAPBP/TAP2/BAK1/ITPR3/IL1B/PRKACA/JAK1	9
Environmental Information Processing	Membrane transport	bta02010	ABC transporters	4/174	71/9584	0.0398489	0.336787	0.307154	LOC618733/TAP1/TAP2/ABCB11	4
Metabolism	Carbohydrate metabolism	bta00562	Inositol phosphate metabolism	4/174	73/9584	0.04343	0.355583	0.324296	MINPP1/PTEN/PI4KB/PIP5K1A	4
Human Diseases	Cancer: specific types	bta05218	Melanoma	4/174	74/9584	0.0452863	0.359546	0.327911	PTEN/BAK1/PDGFRB/FGF5	4
Organismal Systems	Digestive system	bta04973	Carbohydrate digestion and absorption	3/174	45/9584	0.0478812	0.368967	0.336502	HK3/ATP1A1/G6PC2	3
Human Diseases	Neurodegenerative disease	bta05012	Parkinson disease	10/174	303/9584	0.0493109	0.369127	0.336649	DAXX/SLC39A7/ITPR3/CAMK2A/PRKACA/DDIT3/KIF5A/PSMB4/PSMD4/SDHB	10
Human Diseases	Cancer: specific types	bta05214	Glioma	4/174	78/9584	0.0531497	0.386811	0.352777	PTEN/BAK1/PDGFRB/CAMK2A	4
Organismal Systems	Excretory system	bta04962	Vasopressin-regulated water reabsorption	3/174	49/9584	0.0590289	0.401549	0.366217	DCTN4/PRKACA/DCTN2	3
Human Diseases	Drug resistance: antineoplastic	bta01521	EGFR tyrosine kinase inhibitor resistance	4/174	82/9584	0.0617081	0.401549	0.366217	PTEN/PDGFRB/EIF4E1B/JAK1	4
Genetic Information Processing	Chromosome	bta03083	Polycomb repressive complex	4/174	83/9584	0.0639552	0.401549	0.366217	PCGF6/RING1/PHF1/MBD6	4
Organismal Systems	Excretory system	bta04961	Endocrine and other factor-regulated calcium reabsorption	3/174	51/9584	0.0650203	0.401549	0.366217	CLTB/PRKACA/ATP1A1	3
Human Diseases	Infectious disease: parasitic	bta05146	Amoebiasis	5/174	119/9584	0.0653253	0.401549	0.366217	IL1B/PRKACA/CXCL2/CXCL3/GRO1	5
Human Diseases	Neurodegenerative disease	bta05014	Amyotrophic lateral sclerosis	12/174	408/9584	0.0677673	0.401549	0.366217	DAXX/ITPR3/POM121L2/GRIA2/DCTN4/GPX3/DDIT3/DCTN2/KIF5A/PSMB4/PSMD4/SDHB	12
Human Diseases	Immune disease	bta05330	Allograft rejection	3/174	52/9584	0.0681172	0.401549	0.366217	BOLA-DMB/BOLA-DMA/BOLA-DOA	3
Organismal Systems	Endocrine system	bta04911	Insulin secretion	4/174	85/9584	0.0685767	0.401549	0.366217	ITPR3/CAMK2A/PRKACA/ATP1A1	4
Human Diseases	Infectious disease: viral	bta05164	Influenza A	7/174	198/9584	0.0689683	0.401549	0.366217	BOLA-DMB/BOLA-DMA/BOLA-DOA/BAK1/IL1A/IL1B/JAK1	7
Metabolism	Lipid metabolism	bta00590	Arachidonic acid metabolism	4/174	86/9584	0.0709506	0.40411	0.368553	CBR1/CBR3/MGC127133/LOC112441473	4
Cellular Processes	Cell motility	bta04814	Motor proteins	7/174	205/9584	0.0796812	0.436789	0.398357	MYL12A/MYL12B/KIFC1/DCTN4/DCTN2/KIF5A/MYO3B	7
Organismal Systems	Immune system	bta04672	Intestinal immune network for IgA production	3/174	56/9584	0.081155	0.436789	0.398357	BOLA-DMB/BOLA-DMA/BOLA-DOA	3
Cellular Processes	Transport and catabolism	bta04145	Phagosome	6/174	166/9584	0.0816895	0.436789	0.398357	LOC618733/TAP1/BOLA-DMB/BOLA-DMA/BOLA-DOA/TAP2	6
Environmental Information Processing	Signal transduction	bta04340	Hedgehog signaling pathway	3/174	57/9584	0.0845718	0.443156	0.404164	PRKACA/GLI1/LRP2	3
Metabolism	Lipid metabolism	bta00600	Sphingolipid metabolism	3/174	58/9584	0.0880492	0.448535	0.40907	SGMS1/GALC/CERS2	3
Human Diseases	Neurodegenerative disease	bta05016	Huntington disease	10/174	339/9584	0.0892467	0.448535	0.40907	SLC1A3/GRIA2/DCTN4/GPX3/CLTB/DCTN2/KIF5A/PSMB4/PSMD4/SDHB	10
Environmental Information Processing	Signaling molecules and interaction	bta04514	Cell adhesion molecules	6/174	171/9584	0.0910994	0.448535	0.40907	BOLA-DMB/BOLA-DMA/BOLA-DOA/CD2/CD58/CLDN14	6
Environmental Information Processing	Signaling molecules and interaction	bta04061	Viral protein interaction with cytokine and cytokine receptor	4/174	95/9584	0.0941582	0.448535	0.40907	IL37/CXCL2/CXCL3/GRO1	4
Organismal Systems	Immune system	bta04657	IL-17 signaling pathway	4/174	95/9584	0.0941582	0.448535	0.40907	IL1B/CXCL2/CXCL3/GRO1	4
Organismal Systems	Endocrine system	bta04925	Aldosterone synthesis and secretion	4/174	96/9584	0.096935	0.45046	0.410825	ITPR3/CAMK2A/PRKACA/ATP1A1	4
Human Diseases	Neurodegenerative disease	bta05020	Prion disease	9/174	302/9584	0.0988452	0.45046	0.410825	ITPR3/IL1A/IL1B/PRKACA/DDIT3/KIF5A/PSMB4/PSMD4/SDHB	9
Organismal Systems	Immune system	bta04658	Th1 and Th2 cell differentiation	4/174	97/9584	0.0997501	0.45046	0.410825	BOLA-DMB/BOLA-DMA/BOLA-DOA/JAK1	4
Organismal Systems	Nervous system	bta04728	Dopaminergic synapse	5/174	136/9584	0.101439	0.45046	0.410825	ITPR3/GRIA2/CAMK2A/PRKACA/KIF5A	5
Human Diseases	Cancer: specific types	bta05222	Small cell lung cancer	4/174	99/9584	0.105493	0.460187	0.419696	PTEN/RXRB/BAK1/SKP2	4
Metabolism	Glycan biosynthesis and metabolism	bta00563	Glycosylphosphatidylinositol (GPI)-anchor biosynthesis	2/174	31/9584	0.108272	0.460187	0.419696	B3GALT4/PIGP	2
Cellular Processes	Cellular community - eukaryotes	bta04530	Tight junction	6/174	180/9584	0.109454	0.460187	0.419696	MYL12A/MYL12B/SYNPO/PRKACA/CGN/CLDN14	6
Organismal Systems	Environmental adaptation	bta04713	Circadian entrainment	4/174	101/9584	0.111384	0.460187	0.419696	ITPR3/GRIA2/CAMK2A/PRKACA	4
Metabolism	Carbohydrate metabolism	bta00010	Glycolysis / Gluconeogenesis	3/174	65/9584	0.113992	0.460187	0.419696	MINPP1/HK3/G6PC2	3
Metabolism	Carbohydrate metabolism	bta00052	Galactose metabolism	2/174	32/9584	0.114168	0.460187	0.419696	HK3/G6PC2	2
Organismal Systems	Endocrine system	bta04922	Glucagon signaling pathway	4/174	103/9584	0.117418	0.461091	0.420521	ITPR3/CAMK2A/PRKACA/G6PC2	4
Human Diseases	Cancer: overview	bta05204	Chemical carcinogenesis - DNA adducts	3/174	66/9584	0.117913	0.461091	0.420521	CBR1/MGC127133/LOC112441473	3
Metabolism	Carbohydrate metabolism	bta00500	Starch and sucrose metabolism	2/174	33/9584	0.120145	0.462911	0.422181	HK3/G6PC2	2
Human Diseases	Substance dependence	bta05031	Amphetamine addiction	3/174	69/9584	0.129968	0.486452	0.44365	GRIA2/CAMK2A/PRKACA	3
Human Diseases	Immune disease	bta05320	Autoimmune thyroid disease	3/174	69/9584	0.129968	0.486452	0.44365	BOLA-DMB/BOLA-DMA/BOLA-DOA	3
Human Diseases	Cancer: overview	bta05230	Central carbon metabolism in cancer	3/174	70/9584	0.13408	0.489563	0.446488	PTEN/PDGFRB/HK3	3
Cellular Processes	Cell growth and death	bta04210	Apoptosis	5/174	149/9584	0.134537	0.489563	0.446488	DAXX/BAK1/ITPR3/DDIT3/CTSK	5
Organismal Systems	Sensory system	bta04750	Inflammatory mediator regulation of TRP channels	4/174	110/9584	0.139615	0.498815	0.454926	ITPR3/IL1B/CAMK2A/PRKACA	4
Human Diseases	Infectious disease: viral	bta05166	Human T-cell leukemia virus 1 infection	7/174	238/9584	0.142283	0.498815	0.454926	PTEN/BOLA-DMB/BOLA-DMA/BOLA-DOA/CHEK2/PRKACA/JAK1	7
Organismal Systems	Development and regeneration	bta04380	Osteoclast differentiation	5/174	152/9584	0.142791	0.498815	0.454926	ITPR3/IL1A/IL1B/JAK1/CTSK	5
Human Diseases	Cancer: specific types	bta05223	Non-small cell lung cancer	3/174	74/9584	0.150966	0.501076	0.456988	RXRB/BAK1/KIF5A	3
Human Diseases	Cardiovascular disease	bta05417	Lipid and atherosclerosis	7/174	242/9584	0.151152	0.501076	0.456988	RXRB/IL1B/CAMK2A/CXCL2/CXCL3/GRO1/DDIT3	7
Metabolism	Global and overview maps	bta01240	Biosynthesis of cofactors	5/174	155/9584	0.15126	0.501076	0.456988	COQ7/NADK2/MTHFD2L/AK4/PHOSPHO2	5
Environmental Information Processing	Signal transduction	bta04064	NF-kappa B signaling pathway	4/174	114/9584	0.153	0.501076	0.456988	IL1B/CXCL2/CXCL3/GRO1	4
Environmental Information Processing	Signal transduction	bta04066	HIF-1 signaling pathway	4/174	114/9584	0.153	0.501076	0.456988	CAMK2A/EIF4E1B/HK3/ARNT	4
Human Diseases	Infectious disease: parasitic	bta05145	Toxoplasmosis	4/174	117/9584	0.163347	0.522748	0.476753	BOLA-DMB/BOLA-DMA/BOLA-DOA/JAK1	4
Metabolism	Metabolism of cofactors and vitamins	bta00760	Nicotinate and nicotinamide metabolism	2/174	40/9584	0.16385	0.522748	0.476753	NT5C2/NADK2	2
Environmental Information Processing	Signaling molecules and interaction	bta04060	Cytokine-cytokine receptor interaction	9/174	340/9584	0.165603	0.522748	0.476753	IL1A/IL37/IL1B/IL27RA/CXCL2/CXCL3/GRO1/INHBE/INHBC	9
Human Diseases	Cancer: overview	bta05206	MicroRNAs in cancer	8/174	296/9584	0.170344	0.53131	0.484561	PTEN/BAK1/PDGFRB/MIR181D/MIR181C/MIR23A/MIR27A/MIR101-1	8
Human Diseases	Cancer: specific types	bta05216	Thyroid cancer	2/174	42/9584	0.176811	0.53928	0.49183	RXRB/BAK1	2
Organismal Systems	Nervous system	bta04721	Synaptic vesicle cycle	3/174	80/9584	0.177465	0.53928	0.49183	SLC1A3/SLC6A7/CLTB	3
Environmental Information Processing	Signal transduction	bta04010	MAPK signaling pathway	8/174	300/9584	0.179153	0.53928	0.49183	DAXX/IL1A/IL1B/PDGFRB/PRKACA/FGF5/EREG/DDIT3	8
Organismal Systems	Endocrine system	bta04919	Thyroid hormone signaling pathway	4/174	122/9584	0.181132	0.53928	0.49183	RXRB/NCOA2/PRKACA/ATP1A1	4
Organismal Systems	Immune system	bta04611	Platelet activation	4/174	123/9584	0.184765	0.543915	0.496057	MYL12A/MYL12B/ITPR3/PRKACA	4
Organismal Systems	Sensory system	bta04742	Taste transduction	3/174	83/9584	0.191168	0.550395	0.501967	CALHM1/ITPR3/PRKACA	3
Human Diseases	Cardiovascular disease	bta05416	Viral myocarditis	3/174	83/9584	0.191168	0.550395	0.501967	BOLA-DMB/BOLA-DMA/BOLA-DOA	3
Metabolism	Metabolism of cofactors and vitamins	bta00130	Ubiquinone and other terpenoid-quinone biosynthesis	1/174	12/9584	0.197475	0.562375	0.512893	COQ7	1
Cellular Processes	Cell growth and death	bta04114	Oocyte meiosis	4/174	128/9584	0.203276	0.572671	0.522283	SLK/ITPR3/CAMK2A/PRKACA	4
Human Diseases	Infectious disease: bacterial	bta05132	Salmonella infection	7/174	266/9584	0.209395	0.582683	0.531414	MYL12A/MYL12B/BAK1/IL1B/DCTN4/DCTN2/KIF5A	7
Genetic Information Processing	Replication and repair	bta03450	Non-homologous end-joining	1/174	13/9584	0.212063	0.582683	0.531414	DCLRE1C	1
Human Diseases	Infectious disease: viral	bta05167	Kaposi sarcoma-associated herpesvirus infection	6/174	221/9584	0.213502	0.582683	0.531414	BAK1/ITPR3/CXCL2/CXCL3/GRO1/JAK1	6
Human Diseases	Substance dependence	bta05030	Cocaine addiction	2/174	48/9584	0.216511	0.584802	0.533347	GRIA2/PRKACA	2
Organismal Systems	Digestive system	bta04979	Cholesterol metabolism	2/174	49/9584	0.223212	0.59675	0.544244	LRP2/ABCB11	2
Environmental Information Processing	Signal transduction	bta04668	TNF signaling pathway	4/174	134/9584	0.226174	0.598562	0.545897	IL1B/CXCL2/CXCL3/GRO1	4
Cellular Processes	Cellular community - eukaryotes	bta04540	Gap junction	3/174	92/9584	0.233702	0.612298	0.558424	ITPR3/PDGFRB/PRKACA	3
Organismal Systems	Endocrine system	bta04912	GnRH signaling pathway	3/174	93/9584	0.238534	0.618772	0.564328	ITPR3/CAMK2A/PRKACA	3
		bta04820	Cytoskeleton in muscle cells	6/174	232/9584	0.245985	0.631845	0.576251	MYOM2/MYOM1/COL11A2/MYOZ3/ATP1A1/TMOD4	6
Organismal Systems	Endocrine system	bta04910	Insulin signaling pathway	4/174	141/9584	0.253671	0.640553	0.584192	EIF4E1B/HK3/PRKACA/G6PC2	4
Metabolism	Glycan biosynthesis and metabolism	bta00604	Glycosphingolipid biosynthesis - ganglio series	1/174	16/9584	0.254265	0.640553	0.584192	B3GALT4	1
Human Diseases	Immune disease	bta05322	Systemic lupus erythematosus	5/174	190/9584	0.263014	0.656282	0.598538	BOLA-DMB/BOLA-DMA/BOLA-DOA/LOC107131750/SSB	5
Metabolism	Metabolism of cofactors and vitamins	bta00730	Thiamine metabolism	1/174	17/9584	0.267827	0.661987	0.603741	AK4	1
Genetic Information Processing	Translation	bta03008	Ribosome biogenesis in eukaryotes	3/174	100/9584	0.272786	0.667942	0.609172	REXO5/RPP38/TCOF1	3
Metabolism	Lipid metabolism	bta00061	Fatty acid biosynthesis	1/174	18/9584	0.281143	0.673283	0.614043	HSD17B8	1
Metabolism	Metabolism of other amino acids	bta00450	Selenocompound metabolism	1/174	18/9584	0.281143	0.673283	0.614043	PAPSS2	1
Organismal Systems	Digestive system	bta04970	Salivary secretion	3/174	102/9584	0.282676	0.673283	0.614043	ITPR3/PRKACA/ATP1A1	3
Organismal Systems	Digestive system	bta04972	Pancreatic secretion	3/174	103/9584	0.287634	0.674638	0.615278	ITPR3/ATP1A1/TRPC1	3
Human Diseases	Infectious disease: viral	bta05170	Human immunodeficiency virus 1 infection	6/174	246/9584	0.289216	0.674638	0.615278	LOC618733/TAP1/TAPBP/TAP2/BAK1/ITPR3	6
Human Diseases	Neurodegenerative disease	bta05017	Spinocerebellar ataxia	4/174	151/9584	0.294034	0.674638	0.615278	ITPR3/GRIA2/PSMB4/PSMD4	4
Human Diseases	Cancer: specific types	bta05213	Endometrial cancer	2/174	60/9584	0.29743	0.674638	0.615278	PTEN/BAK1	2
Human Diseases	Infectious disease: bacterial	bta05150	Staphylococcus aureus infection	3/174	105/9584	0.297569	0.674638	0.615278	BOLA-DMB/BOLA-DMA/BOLA-DOA	3
Cellular Processes	Transport and catabolism	bta04144	Endocytosis	6/174	249/9584	0.298695	0.674638	0.615278	RAB11FIP2/WASHC5/CLTB/KIF5A/DNAJC6/PIP5K1A	6
Metabolism	Lipid metabolism	bta00100	Steroid biosynthesis	1/174	20/9584	0.307058	0.682001	0.621993	SQLE	1
Cellular Processes	Cellular community - eukaryotes	bta04510	Focal adhesion	5/174	204/9584	0.312287	0.682001	0.621993	PTEN/MYL12A/MYL12B/PDGFRB/PIP5K1A	5
Environmental Information Processing	Signal transduction	bta04350	TGF-beta signaling pathway	3/174	109/9584	0.317494	0.682001	0.621993	TGIF1/INHBE/INHBC	3
Organismal Systems	Digestive system	bta04976	Bile secretion	3/174	109/9584	0.317494	0.682001	0.621993	PRKACA/ATP1A1/ABCB11	3
Organismal Systems	Nervous system	bta04730	Long-term depression	2/174	63/9584	0.31759	0.682001	0.621993	ITPR3/GRIA2	2
Human Diseases	Cancer: specific types	bta05217	Basal cell carcinoma	2/174	63/9584	0.31759	0.682001	0.621993	BAK1/GLI1	2
Human Diseases	Endocrine and metabolic disease	bta04934	Cushing syndrome	4/174	158/9584	0.322779	0.682001	0.621993	ITPR3/CAMK2A/PRKACA/ARNT	4
Human Diseases	Endocrine and metabolic disease	bta04936	Alcoholic liver disease	4/174	158/9584	0.322779	0.682001	0.621993	IL1B/CXCL2/CXCL3/GRO1	4
Organismal Systems	Endocrine system	bta04929	GnRH secretion	2/174	65/9584	0.330959	0.684708	0.624463	ITPR3/TRPC1	2
Organismal Systems	Excretory system	bta04964	Proximal tubule bicarbonate reclamation	1/174	22/9584	0.332044	0.684708	0.624463	ATP1A1	1
Metabolism	Amino acid metabolism	bta00310	Lysine degradation	2/174	66/9584	0.337617	0.684708	0.624463	SUV39H2/SETDB1	2
Organismal Systems	Endocrine system	bta04927	Cortisol synthesis and secretion	2/174	66/9584	0.337617	0.684708	0.624463	ITPR3/PRKACA	2
Human Diseases	Infectious disease: viral	bta05162	Measles	4/174	162/9584	0.339304	0.684708	0.624463	BAK1/IL1A/IL1B/JAK1	4
Human Diseases	Cancer: overview	bta05208	Chemical carcinogenesis - reactive oxygen species	6/174	263/9584	0.34362	0.684708	0.624463	PTEN/ARNT/SDHB/CBR1/MGC127133/LOC112441473	6
Organismal Systems	Nervous system	bta04725	Cholinergic synapse	3/174	115/9584	0.347412	0.684708	0.624463	ITPR3/CAMK2A/PRKACA	3
Organismal Systems	Endocrine system	bta04928	Parathyroid hormone synthesis, secretion and action	3/174	115/9584	0.347412	0.684708	0.624463	RXRB/ITPR3/PRKACA	3
Cellular Processes	Cell growth and death	bta04218	Cellular senescence	4/174	164/9584	0.347581	0.684708	0.624463	PTEN/ITPR3/CHEK2/IL1A	4
Metabolism	Glycan biosynthesis and metabolism	bta00534	Glycosaminoglycan biosynthesis - heparan sulfate / heparin	1/174	24/9584	0.356133	0.691162	0.630349	NDST1	1
Metabolism	Metabolism of cofactors and vitamins	bta00785	Lipoic acid metabolism	1/174	24/9584	0.356133	0.691162	0.630349	ACSM1	1
Human Diseases	Neurodegenerative disease	bta05010	Alzheimer disease	9/174	423/9584	0.36132	0.692933	0.631964	SLC39A7/ITPR3/IL1A/IL1B/DDIT3/KIF5A/PSMB4/PSMD4/SDHB	9
Organismal Systems	Immune system	bta04670	Leukocyte transendothelial migration	3/174	118/9584	0.362335	0.692933	0.631964	MYL12A/MYL12B/CLDN14	3
Organismal Systems	Nervous system	bta04726	Serotonergic synapse	3/174	122/9584	0.382151	0.71786	0.654698	ITPR3/PRKACA/TRPC1	3
Organismal Systems	Endocrine system	bta04920	Adipocytokine signaling pathway	2/174	73/9584	0.383589	0.71786	0.654698	RXRB/G6PC2	2
Organismal Systems	Endocrine system	bta04924	Renin secretion	2/174	73/9584	0.383589	0.71786	0.654698	ITPR3/PRKACA	2
Organismal Systems	Immune system	bta04620	Toll-like receptor signaling pathway	3/174	123/9584	0.387086	0.719266	0.65598	IL1B/JAK1/CTSK	3
Environmental Information Processing	Signal transduction	bta04071	Sphingolipid signaling pathway	3/174	125/9584	0.396927	0.732359	0.667921	SGMS1/PTEN/CERS2	3
Human Diseases	Endocrine and metabolic disease	bta04932	Non-alcoholic fatty liver disease	4/174	178/9584	0.405428	0.738108	0.673164	IL1A/IL1B/DDIT3/SDHB	4
Human Diseases	Cancer: specific types	bta05212	Pancreatic cancer	2/174	77/9584	0.409252	0.738108	0.673164	BAK1/JAK1	2
Metabolism	Glycan biosynthesis and metabolism	bta00601	Glycosphingolipid biosynthesis - lacto and neolacto series	1/174	29/9584	0.412645	0.738108	0.673164	B3GNT2	1
Human Diseases	Infectious disease: bacterial	bta05133	Pertussis	2/174	78/9584	0.415588	0.738108	0.673164	IL1A/IL1B	2
Organismal Systems	Digestive system	bta04974	Protein digestion and absorption	3/174	129/9584	0.416481	0.738108	0.673164	COL17A1/COL11A2/ATP1A1	3
Cellular Processes	Cell motility	bta04810	Regulation of actin cytoskeleton	5/174	233/9584	0.416947	0.738108	0.673164	MYL12A/MYL12B/PDGFRB/FGF5/PIP5K1A	5
Metabolism	Lipid metabolism	bta00062	Fatty acid elongation	1/174	30/9584	0.423341	0.744398	0.6789	MBLAC2	1
Metabolism	Carbohydrate metabolism	bta00020	Citrate cycle (TCA cycle)	1/174	31/9584	0.433843	0.752761	0.686527	SDHB	1
Genetic Information Processing	Folding, sorting and degradation	bta03060	Protein export	1/174	31/9584	0.433843	0.752761	0.686527	SRP72	1
Environmental Information Processing	Signal transduction	bta04068	FoxO signaling pathway	3/174	135/9584	0.445417	0.756851	0.690257	PTEN/SKP2/G6PC2	3
Cellular Processes	Cell growth and death	bta04217	Necroptosis	4/174	188/9584	0.446209	0.756851	0.690257	IL1A/IL1B/CAMK2A/JAK1	4
Genetic Information Processing	Transcription	bta03020	RNA polymerase	1/174	33/9584	0.45428	0.756851	0.690257	POLR3G	1
Organismal Systems	Immune system	bta04062	Chemokine signaling pathway	4/174	191/9584	0.458288	0.756851	0.690257	PRKACA/CXCL2/CXCL3/GRO1	4
Organismal Systems	Endocrine system	bta04915	Estrogen signaling pathway	3/174	139/9584	0.464396	0.756851	0.690257	ITPR3/NCOA2/PRKACA	3
Environmental Information Processing	Signal transduction	bta04012	ErbB signaling pathway	2/174	86/9584	0.46499	0.756851	0.690257	CAMK2A/EREG	2
Environmental Information Processing	Signal transduction	bta04014	Ras signaling pathway	5/174	247/9584	0.466932	0.756851	0.690257	RGL2/SYNGAP1/PDGFRB/PRKACA/FGF5	5
Cellular Processes	Transport and catabolism	bta04142	Lysosome	3/174	141/9584	0.473781	0.756851	0.690257	GALC/CLTB/CTSK	3
Metabolism	Carbohydrate metabolism	bta00051	Fructose and mannose metabolism	1/174	35/9584	0.473984	0.756851	0.690257	HK3	1
Metabolism	Global and overview maps	bta01232	Nucleotide metabolism	2/174	88/9584	0.476957	0.756851	0.690257	NT5C2/AK4	2
Cellular Processes	Cell growth and death	bta04115	p53 signaling pathway	2/174	88/9584	0.476957	0.756851	0.690257	PTEN/CHEK2	2
Environmental Information Processing	Signal transduction	bta04024	cAMP signaling pathway	5/174	251/9584	0.480996	0.756851	0.690257	GRIA2/CAMK2A/PRKACA/GLI1/ATP1A1	5
Organismal Systems	Environmental adaptation	bta04710	Circadian rhythm	1/174	36/9584	0.483569	0.756851	0.690257	RORC	1
Organismal Systems	Aging	bta04211	Longevity regulating pathway	2/174	90/9584	0.488761	0.756851	0.690257	EIF4E1B/PRKACA	2
Human Diseases	Cancer: overview	bta05202	Transcriptional misregulation in cancer	4/174	199/9584	0.490047	0.756851	0.690257	RXRB/BAK1/LOC107131750/DDIT3	4
Metabolism	Amino acid metabolism	bta00250	Alanine, aspartate and glutamate metabolism	1/174	37/9584	0.49298	0.756851	0.690257	PPAT	1
Cellular Processes	Cell growth and death	bta04215	Apoptosis - multiple species	1/174	37/9584	0.49298	0.756851	0.690257	BAK1	1
Organismal Systems	Excretory system	bta04960	Aldosterone-regulated sodium reabsorption	1/174	37/9584	0.49298	0.756851	0.690257	ATP1A1	1
Human Diseases	Cancer: specific types	bta05210	Colorectal cancer	2/174	92/9584	0.500399	0.756851	0.690257	BAK1/EREG	2
Genetic Information Processing	Translation	bta03010	Ribosome	4/174	202/9584	0.501764	0.756851	0.690257	RPS15A/RPS18/RPS14/MRPL9	4
Cellular Processes	Cellular community - eukaryotes	bta04520	Adherens junction	2/174	93/9584	0.506154	0.756851	0.690257	MYL12A/MYL12B	2
Organismal Systems	Immune system	bta04623	Cytosolic DNA-sensing pathway	2/174	94/9584	0.511866	0.756851	0.690257	IL1B/POLR3G	2
Human Diseases	Drug resistance: antineoplastic	bta01522	Endocrine resistance	2/174	95/9584	0.517536	0.756851	0.690257	PRKACA/ABCB11	2
Human Diseases	Cancer: overview	bta05235	PD-L1 expression and PD-1 checkpoint pathway in cancer	2/174	95/9584	0.517536	0.756851	0.690257	PTEN/JAK1	2
Human Diseases	Cancer: specific types	bta05224	Breast cancer	3/174	151/9584	0.519524	0.756851	0.690257	PTEN/BAK1/FGF5	3
Metabolism	Global and overview maps	bta01250	Biosynthesis of nucleotide sugars	1/174	40/9584	0.520203	0.756851	0.690257	HK3	1
Human Diseases	Substance dependence	bta05033	Nicotine addiction	1/174	40/9584	0.520203	0.756851	0.690257	GRIA2	1
Environmental Information Processing	Signal transduction	bta04020	Calcium signaling pathway	5/174	264/9584	0.525781	0.756851	0.690257	ITPR3/PDGFRB/CAMK2A/PRKACA/FGF5	5
Metabolism	Carbohydrate metabolism	bta00520	Amino sugar and nucleotide sugar metabolism	1/174	41/9584	0.528951	0.756851	0.690257	HK3	1
Metabolism	Metabolism of cofactors and vitamins	bta00670	One carbon pool by folate	1/174	41/9584	0.528951	0.756851	0.690257	MTHFD2L	1
Environmental Information Processing	Signal transduction	bta04072	Phospholipase D signaling pathway	3/174	154/9584	0.53283	0.756851	0.690257	GRM7/PDGFRB/PIP5K1A	3
Organismal Systems	Nervous system	bta04723	Retrograde endocannabinoid signaling	3/174	154/9584	0.53283	0.756851	0.690257	ITPR3/GRIA2/PRKACA	3
Human Diseases	Cancer: specific types	bta05226	Gastric cancer	3/174	154/9584	0.53283	0.756851	0.690257	RXRB/BAK1/FGF5	3
Genetic Information Processing	Replication and repair	bta03440	Homologous recombination	1/174	42/9584	0.537539	0.756851	0.690257	UIMC1	1
Human Diseases	Cancer: specific types	bta05215	Prostate cancer	2/174	99/9584	0.539774	0.756851	0.690257	PTEN/PDGFRB	2
Organismal Systems	Endocrine system	bta04921	Oxytocin signaling pathway	3/174	156/9584	0.541586	0.756851	0.690257	ITPR3/CAMK2A/PRKACA	3
Human Diseases	Cancer: overview	bta05231	Choline metabolism in cancer	2/174	100/9584	0.545223	0.756851	0.690257	PDGFRB/PIP5K1A	2
Human Diseases	Infectious disease: parasitic	bta05143	African trypanosomiasis	1/174	43/9584	0.545972	0.756851	0.690257	IL1B	1
Organismal Systems	Circulatory system	bta04261	Adrenergic signaling in cardiomyocytes	3/174	158/9584	0.550248	0.758763	0.692001	CAMK2A/PRKACA/ATP1A1	3
Human Diseases	Endocrine and metabolic disease	bta04933	AGE-RAGE signaling pathway in diabetic complications	2/174	102/9584	0.555986	0.759506	0.692679	IL1A/IL1B	2
Organismal Systems	Endocrine system	bta04916	Melanogenesis	2/174	103/9584	0.5613	0.759506	0.692679	CAMK2A/PRKACA	2
Human Diseases	Cancer: overview	bta05207	Chemical carcinogenesis - receptor activation	4/174	218/9584	0.562141	0.759506	0.692679	RXRB/PRKACA/FGF5/ARNT	4
Genetic Information Processing	Transcription	bta03022	Basal transcription factors	1/174	45/9584	0.562382	0.759506	0.692679	TAF5	1
Environmental Information Processing	Signal transduction	bta04151	PI3K-Akt signaling pathway	7/174	392/9584	0.572452	0.763352	0.696187	PTEN/PDGFRB/EIF4E1B/FGF5/EREG/JAK1/G6PC2	7
Organismal Systems	Immune system	bta04625	C-type lectin receptor signaling pathway	2/174	106/9584	0.576969	0.763352	0.696187	ITPR3/IL1B	2
Environmental Information Processing	Signaling molecules and interaction	bta04080	Neuroactive ligand-receptor interaction	7/174	394/9584	0.577903	0.763352	0.696187	PRLHR/MLN/GRM7/GRIA2/LOC112441549/RLN3/PAQR9	7
Human Diseases	Endocrine and metabolic disease	bta04930	Type II diabetes mellitus	1/174	47/9584	0.578203	0.763352	0.696187	HK3	1
Environmental Information Processing	Signal transduction	bta04150	mTOR signaling pathway	3/174	165/9584	0.579798	0.763352	0.696187	PTEN/SKP2/EIF4E1B	3
Cellular Processes	Transport and catabolism	bta04148	Efferocytosis	3/174	169/9584	0.59613	0.776044	0.707762	XKR9/CAMK2A/ARNT	3
Human Diseases	Endocrine and metabolic disease	bta04931	Insulin resistance	2/174	110/9584	0.597225	0.776044	0.707762	PTEN/G6PC2	2
		bta03272	Virion - Hepatitis viruses	1/174	50/9584	0.600873	0.776044	0.707762	CLDN14	1
		bta04081	Hormone signaling	4/174	229/9584	0.601286	0.776044	0.707762	PRLHR/MLN/NPR3/PRKACA	4
Genetic Information Processing	Folding, sorting and degradation	bta04141	Protein processing in endoplasmic reticulum	3/174	176/9584	0.623711	0.796412	0.726338	BAK1/TRAM1/DDIT3	3
Metabolism	Global and overview maps	bta01200	Carbon metabolism	2/174	116/9584	0.626238	0.796412	0.726338	HK3/SDHB	2
Metabolism	Amino acid metabolism	bta00270	Cysteine and methionine metabolism	1/174	54/9584	0.629227	0.796412	0.726338	MRI1	1
Human Diseases	Drug resistance: antineoplastic	bta01523	Antifolate resistance	1/174	54/9584	0.629227	0.796412	0.726338	IL1B	1
Organismal Systems	Endocrine system	bta04935	Growth hormone synthesis, secretion and action	2/174	120/9584	0.64467	0.806356	0.735407	ITPR3/PRKACA	2
Human Diseases	Cancer: overview	bta05203	Viral carcinogenesis	4/174	242/9584	0.644761	0.806356	0.735407	BAK1/SKP2/PRKACA/JAK1	4
Human Diseases	Infectious disease: viral	bta05160	Hepatitis C	3/174	182/9584	0.646316	0.806356	0.735407	BAK1/JAK1/CLDN14	3
Human Diseases	Infectious disease: parasitic	bta05144	Malaria	1/174	58/9584	0.655576	0.810324	0.739026	IL1B	1
Metabolism	Nucleotide metabolism	bta00240	Pyrimidine metabolism	1/174	59/9584	0.661868	0.810324	0.739026	NT5C2	1
Metabolism	Global and overview maps	bta01212	Fatty acid metabolism	1/174	59/9584	0.661868	0.810324	0.739026	HSD17B8	1
Organismal Systems	Endocrine system	bta04923	Regulation of lipolysis in adipocytes	1/174	59/9584	0.661868	0.810324	0.739026	PRKACA	1
Organismal Systems	Aging	bta04213	Longevity regulating pathway - multiple species	1/174	61/9584	0.674109	0.81767	0.745725	PRKACA	1
Environmental Information Processing	Signal transduction	bta04330	Notch signaling pathway	1/174	61/9584	0.674109	0.81767	0.745725	CIR1	1
Organismal Systems	Digestive system	bta04978	Mineral absorption	1/174	62/9584	0.680064	0.821091	0.748845	ATP1A1	1
Human Diseases	Infectious disease: viral	bta05171	Coronavirus disease - COVID-19	5/174	317/9584	0.687434	0.826183	0.753489	RPS15A/RPS18/IL1B/RPS14/JAK1	5
Organismal Systems	Endocrine system	bta04913	Ovarian steroidogenesis	1/174	64/9584	0.69165	0.826647	0.753913	PRKACA	1
Organismal Systems	Endocrine system	bta04926	Relaxin signaling pathway	2/174	132/9584	0.695682	0.826647	0.753913	PRKACA/RLN3	2
Metabolism	Metabolism of other amino acids	bta00480	Glutathione metabolism	1/174	65/9584	0.697286	0.826647	0.753913	GPX3	1
Human Diseases	Cancer: overview	bta05205	Proteoglycans in cancer	3/174	205/9584	0.723985	0.854433	0.779254	ITPR3/CAMK2A/PRKACA	3
Organismal Systems	Circulatory system	bta04270	Vascular smooth muscle contraction	2/174	142/9584	0.733462	0.858211	0.782699	ITPR3/PRKACA	2
Metabolism	Metabolism of cofactors and vitamins	bta00830	Retinol metabolism	1/174	72/9584	0.73397	0.858211	0.782699	DHRS9	1
Environmental Information Processing	Signal transduction	bta04371	Apelin signaling pathway	2/174	143/9584	0.737013	0.858211	0.782699	ITPR3/PRKACA	2
Human Diseases	Cancer: specific types	bta05211	Renal cell carcinoma	1/174	74/9584	0.743614	0.862066	0.786216	ARNT	1
Human Diseases	Infectious disease: bacterial	bta05100	Bacterial invasion of epithelial cells	1/174	76/9584	0.752911	0.867657	0.791315	CLTB	1
Metabolism	Lipid metabolism	bta00140	Steroid hormone biosynthesis	1/174	77/9584	0.757433	0.867657	0.791315	HSD17B8	1
Human Diseases	Cardiovascular disease	bta05418	Fluid shear stress and atherosclerosis	2/174	150/9584	0.760764	0.867657	0.791315	IL1A/IL1B	2
Environmental Information Processing	Signal transduction	bta04630	JAK-STAT signaling pathway	3/174	218/9584	0.761684	0.867657	0.791315	PDGFRB/IL27RA/JAK1	3
Human Diseases	Cancer: specific types	bta05220	Chronic myeloid leukemia	1/174	79/9584	0.766231	0.869059	0.792593	BAK1	1
Human Diseases	Infectious disease: viral	bta05165	Human papillomavirus infection	5/174	354/9584	0.775823	0.87292	0.796114	PTEN/BAK1/PDGFRB/PRKACA/JAK1	5
Human Diseases	Drug resistance: antineoplastic	bta01524	Platinum drug resistance	1/174	82/9584	0.778837	0.87292	0.796114	BAK1	1
Human Diseases	Infectious disease: bacterial	bta05135	Yersinia infection	2/174	156/9584	0.779631	0.87292	0.796114	IL1B/PIP5K1A	2
Organismal Systems	Endocrine system	bta03320	PPAR signaling pathway	1/174	84/9584	0.786863	0.877269	0.80008	RXRB	1
Human Diseases	Cardiovascular disease	bta05415	Diabetic cardiomyopathy	3/174	233/9584	0.799919	0.887443	0.809359	PTEN/CAMK2A/SDHB	3
Cellular Processes	Cell growth and death	bta04110	Cell cycle	2/174	164/9584	0.802763	0.887443	0.809359	SKP2/CHEK2	2
Organismal Systems	Nervous system	bta04727	GABAergic synapse	1/174	91/9584	0.812741	0.894483	0.81578	PRKACA	1
Human Diseases	Substance dependence	bta05032	Morphine addiction	1/174	92/9584	0.816173	0.894483	0.81578	PRKACA	1
Organismal Systems	Endocrine system	bta04914	Progesterone-mediated oocyte maturation	1/174	94/9584	0.822851	0.894483	0.81578	PRKACA	1
Environmental Information Processing	Signal transduction	bta04022	cGMP-PKG signaling pathway	2/174	172/9584	0.823726	0.894483	0.81578	ITPR3/ATP1A1	2
Cellular Processes	Transport and catabolism	bta04140	Autophagy - animal	2/174	173/9584	0.826202	0.894483	0.81578	PTEN/PRKACA	2
Human Diseases	Cancer: specific types	bta05225	Hepatocellular carcinoma	2/174	176/9584	0.833444	0.897127	0.818191	PTEN/BAK1	2
Organismal Systems	Immune system	bta04666	Fc gamma R-mediated phagocytosis	1/174	98/9584	0.835492	0.897127	0.818191	PIP5K1A	1
Environmental Information Processing	Signal transduction	bta04310	Wnt signaling pathway	2/174	179/9584	0.840414	0.898728	0.819652	CAMK2A/PRKACA	2
Organismal Systems	Circulatory system	bta04260	Cardiac muscle contraction	1/174	105/9584	0.855494	0.911135	0.830967	ATP1A1	1
Metabolism	Lipid metabolism	bta00564	Glycerophospholipid metabolism	1/174	108/9584	0.863307	0.915735	0.835162	SGMS1	1
Human Diseases	Cardiovascular disease	bta05414	Dilated cardiomyopathy	1/174	110/9584	0.868281	0.916159	0.835548	PRKACA	1
Genetic Information Processing	Translation	bta03015	mRNA surveillance pathway	1/174	111/9584	0.8707	0.916159	0.835548	SMG1	1
Human Diseases	Infectious disease: parasitic	bta05142	Chagas disease	1/174	121/9584	0.89259	0.930523	0.848649	IL1B	1
Genetic Information Processing	Chromosome	bta03082	ATP-dependent chromatin remodeling	1/174	123/9584	0.896504	0.930523	0.848649	VPS72	1
Genetic Information Processing	Translation	bta03013	Nucleocytoplasmic transport	1/174	125/9584	0.900276	0.930523	0.848649	POM121L2	1
Organismal Systems	Nervous system	bta04722	Neurotrophin signaling pathway	1/174	125/9584	0.900276	0.930523	0.848649	CAMK2A	1
Environmental Information Processing	Signal transduction	bta04152	AMPK signaling pathway	1/174	126/9584	0.90211	0.930523	0.848649	G6PC2	1
Environmental Information Processing	Signal transduction	bta04015	Rap1 signaling pathway	2/174	216/9584	0.907105	0.932006	0.850001	PDGFRB/FGF5	2
Human Diseases	Substance dependence	bta05034	Alcoholism	2/174	233/9584	0.928099	0.949851	0.866276	LOC107131750/PRKACA	2
Organismal Systems	Immune system	bta04613	Neutrophil extracellular trap formation	2/174	242/9584	0.937323	0.955559	0.871482	LOC107131750/PADI4	2
Genetic Information Processing	Folding, sorting and degradation	bta04120	Ubiquitin mediated proteolysis	1/174	161/9584	0.948952	0.959853	0.875399	SKP2	1
Metabolism	Energy metabolism	bta00190	Oxidative phosphorylation	1/174	164/9584	0.951728	0.959853	0.875399	SDHB	1
Organismal Systems	Environmental adaptation	bta04714	Thermogenesis	2/174	260/9584	0.952526	0.959853	0.875399	PRKACA/SDHB	2
Human Diseases	Infectious disease: viral	bta05161	Hepatitis B	1/174	183/9584	0.966139	0.969841	0.884507	JAK1	1
Genetic Information Processing	Transcription	bta03040	Spliceosome	2/174	299/9584	0.974333	0.974333	0.888605	LOC112447633/RBM22	2
